# Supplementary material for: Readmission prediction via deep contextual embedding of clinical concepts
Source: PLoS One. 2018 Apr 9;13(4):e0195024. doi: 10.1371/journal.pone.0195024 (PMC5890980; doi:10.1371/journal.pone.0195024)
Supplement: S1 Data — S1_Data.txt is the simulation data used in the experiment and the implementation code can be found at https://github.com/danicaxiao/CONTENT. (ZIP) [file pone.0195024.s001.zip]

Archive with 3 entries (2 files):
- S1_File.txt
- __MACOSX/
- __MACOSX/._S1_File.txt
