# Supplementary material for: Readmission prediction via deep contextual embedding of clinical concepts
Source: PLoS One. 2018 Apr 9;13(4):e0195024. doi: 10.1371/journal.pone.0195024 (PMC5890980; doi:10.1371/journal.pone.0195024)
Supplement: S1 Data — S1_Data.txt is the simulation data used in the experiment and the implementation code can be found at https://github.com/danicaxiao/CONTENT. (ZIP) [file pone.0195024.s001.zip › S1_File.txt]

PID	DAY_ID	DX_GROUP_DESCRIPTION	SERVICE_LOCATION	OP_DATE
1	73888	ANGINA PECTORIS	DOCTORS OFFICE	74084
1	73888	MONONEURITIS OF UPPER LIMB AND MONONEURITIS MULTIPLEX	DOCTORS OFFICE	74084
1	73888	SYMPTOMS INVOLVING RESPIRATORY SYSTEM AND OTHER CHEST SYMPTOMS	DOCTORS OFFICE	74084
1	73880	ACUTE APPENDICITIS	INPATIENT HOSPITAL	74084
1	73880	DIABETES MELLITUS	INPATIENT HOSPITAL	74084
1	73880	ESSENTIAL HYPERTENSION	INPATIENT HOSPITAL	74084
1	73880	OTHER FORMS OF CHRONIC ISCHEMIC HEART DISEASE	INPATIENT HOSPITAL	74084
1	74450	EZETIMIBE	Pharmacy_Claim	74084
1	74498	CATARACT	DOCTORS OFFICE	74084
1	74498	OTHER AND ILL-DEFINED CEREBROVASCULAR DISEASE	DOCTORS OFFICE	74084
1	74498	VISUAL DISTURBANCES	DOCTORS OFFICE	74084
1	73999	ESSENTIAL HYPERTENSION	DOCTORS OFFICE	74084
1	73999	OTHER AND UNSPECIFIED DISORDERS OF BACK	DOCTORS OFFICE	74084
1	73999	OTHER FORMS OF CHRONIC ISCHEMIC HEART DISEASE	DOCTORS OFFICE	74084
1	73999	OTHER PERSONS SEEKING CONSULTATION WITHOUT COMPLAINT OR SICKNESS	DOCTORS OFFICE	74084
1	74517	METOPROLOL TARTRATE	Pharmacy_Claim	74084
1	74328	POTASSIUM CHLORIDE	Pharmacy_Claim	74084
1	73657	DISORDERS OF MUSCLE, LIGAMENT, AND FASCIA	DOCTORS OFFICE	74084
1	74084	ANGINA PECTORIS	DOCTORS OFFICE	74084
1	74084	HEART FAILURE	DOCTORS OFFICE	74084
1	74084	NONSPECIFIC ABNORMAL RESULTS OF FUNCTION STUDIES	DOCTORS OFFICE	74084
1	74084	SYMPTOMS INVOLVING RESPIRATORY SYSTEM AND OTHER CHEST SYMPTOMS	DOCTORS OFFICE	74084
1	74084	ANGINA PECTORIS	OUTPATIENT HOSPITAL	74084
1	74084	HEART FAILURE	OUTPATIENT HOSPITAL	74084
1	74084	NONSPECIFIC ABNORMAL RESULTS OF FUNCTION STUDIES	OUTPATIENT HOSPITAL	74084
1	74084	SYMPTOMS INVOLVING RESPIRATORY SYSTEM AND OTHER CHEST SYMPTOMS	OUTPATIENT HOSPITAL	74084
1	74299	DIABETES MELLITUS	DOCTORS OFFICE	74084
1	74299	DISORDERS OF FLUID, ELECTROLYTE, AND ACID-BASE BALANCE	DOCTORS OFFICE	74084
1	74299	DISORDERS OF LIPOID METABOLISM	DOCTORS OFFICE	74084
1	74299	OTHER FORMS OF CHRONIC ISCHEMIC HEART DISEASE	DOCTORS OFFICE	74084
1	73571	ANGINA PECTORIS	DOCTORS OFFICE	74084
1	73571	HYPERTENSIVE HEART DISEASE	DOCTORS OFFICE	74084
1	73571	NONSPECIFIC ABNORMAL RESULTS OF FUNCTION STUDIES	DOCTORS OFFICE	74084
1	73571	OTHER POSTSURGICAL STATES	DOCTORS OFFICE	74084
1	73894	CONTACT DERMATITIS AND OTHER ECZEMA	DOCTORS OFFICE	74084
1	73894	OTHER DERMATOSES	DOCTORS OFFICE	74084
1	74260	OTHER RETINAL DISORDERS	DOCTORS OFFICE	74084
1	74085	ERYTHEMATOUS CONDITIONS	DOCTORS OFFICE	74084
1	74085	NEOPLASM OF UNCERTAIN BEHAVIOR OF OTHER AND UNSPECIFIED SITES AND TISSUES	DOCTORS OFFICE	74084
1	74085	OTHER DERMATOSES	DOCTORS OFFICE	74084
1	74215	RANOLAZINE	Pharmacy_Claim	74084
1	74287	CLOPIDOGREL BISULFATE	Pharmacy_Claim	74084
1	73644	OTHER AND UNSPECIFIED DISORDER OF JOINT	DOCTORS OFFICE	74084
1	74077	FUNCTIONAL DIGESTIVE DISORDERS, NOT ELSEWHERE CLASSIFIED	DOCTORS OFFICE	74084
1	74077	OTHER AND UNSPECIFIED AFTERCARE	DOCTORS OFFICE	74084
1	74077	OTHER AND UNSPECIFIED DISORDERS OF BACK	DOCTORS OFFICE	74084
1	74077	SYMPTOMS INVOLVING RESPIRATORY SYSTEM AND OTHER CHEST SYMPTOMS	DOCTORS OFFICE	74084
1	74352	CLOPIDOGREL BISULFATE	Pharmacy_Claim	74084
1	74352	METFORMIN HYDROCHLORIDE	Pharmacy_Claim	74084
1	73617	OTHER AND UNSPECIFIED DISORDER OF JOINT	DOCTORS OFFICE	74084
1	74026	OTHER AND UNSPECIFIED DISORDERS OF BACK	DOCTORS OFFICE	74084
1	74720	GENERAL SYMPTOMS	OUTPATIENT HOSPITAL	74084
1	74720	OCCLUSION OF CEREBRAL ARTERIES	OUTPATIENT HOSPITAL	74084
1	74720	OTHER NONORGANIC PSYCHOSES	OUTPATIENT HOSPITAL	74084
1	74892	ESSENTIAL HYPERTENSION	DOCTORS OFFICE	74084
1	74126	DISORDERS OF LIPOID METABOLISM	DOCTORS OFFICE	74084
1	74126	OTHER FORMS OF CHRONIC ISCHEMIC HEART DISEASE	DOCTORS OFFICE	74084
1	74126	POTASSIUM CHLORIDE	Pharmacy_Claim	74084
1	74315	OTHER DERMATOSES	DOCTORS OFFICE	74084
1	74721	GENERAL MEDICAL EXAMINATION	DOCTORS OFFICE	74084
1	74721	NEED FOR PROPHYLACTIC VACCINATION AND INOCULATION AGAINST CERTAIN VIRAL DISEASES	DOCTORS OFFICE	74084
1	74599	AMLODIPINE BESYLATE	Pharmacy_Claim	74084
1	74988	CLINDAMYCIN HYDROCHLORIDE	Pharmacy_Claim	74084
1	74519	ESSENTIAL HYPERTENSION	DOCTORS OFFICE	74084
1	74519	FRACTURE OF NECK OF FEMUR	DOCTORS OFFICE	74084
1	74519	HEART FAILURE	DOCTORS OFFICE	74084
1	74519	OTHER DISEASES OF ENDOCARDIUM	DOCTORS OFFICE	74084
1	73937	GLAUCOMA	DOCTORS OFFICE	74084
1	73671	DISORDERS OF MUSCLE, LIGAMENT, AND FASCIA	DOCTORS OFFICE	74084
1	74601	HYPERTENSIVE HEART DISEASE	OUTSIDE INDEPENDENT LABORATORY	74084
1	74601	THYROTOXICOSIS WITH OR WITHOUT GOITER	OUTSIDE INDEPENDENT LABORATORY	74084
1	74093	POTASSIUM CHLORIDE	Pharmacy_Claim	74084
1	74210	DISORDERS OF FLUID, ELECTROLYTE, AND ACID-BASE BALANCE	OUTSIDE INDEPENDENT LABORATORY	74084
1	74210	NONSPECIFIC ABNORMAL RESULTS OF FUNCTION STUDIES	OUTSIDE INDEPENDENT LABORATORY	74084
1	74250	AMLODIPINE BESYLATE	Pharmacy_Claim	74084
1	74091	OCCLUSION AND STENOSIS OF PRECEREBRAL ARTERIES	DOCTORS OFFICE	74084
1	73874	ACUTE APPENDICITIS	DOCTORS OFFICE	74084
1	73874	DIABETES MELLITUS	DOCTORS OFFICE	74084
1	73874	OTHER FORMS OF CHRONIC ISCHEMIC HEART DISEASE	DOCTORS OFFICE	74084
1	73874	OTHER SYMPTOMS INVOLVING ABDOMEN AND PELVIS	DOCTORS OFFICE	74084
1	73874	SYMPTOMS INVOLVING DIGESTIVE SYSTEM	DOCTORS OFFICE	74084
1	73874	ACUTE APPENDICITIS	INPATIENT HOSPITAL	74084
1	73874	DIABETES MELLITUS	INPATIENT HOSPITAL	74084
1	73874	OTHER FORMS OF CHRONIC ISCHEMIC HEART DISEASE	INPATIENT HOSPITAL	74084
1	73874	OTHER SYMPTOMS INVOLVING ABDOMEN AND PELVIS	INPATIENT HOSPITAL	74084
1	73874	SYMPTOMS INVOLVING DIGESTIVE SYSTEM	INPATIENT HOSPITAL	74084
1	74243	DIABETES MELLITUS	DOCTORS OFFICE	74084
1	74243	DISORDERS OF FLUID, ELECTROLYTE, AND ACID-BASE BALANCE	DOCTORS OFFICE	74084
1	74243	GENERAL SYMPTOMS	DOCTORS OFFICE	74084
1	74243	NONSPECIFIC ABNORMAL RESULTS OF FUNCTION STUDIES	DOCTORS OFFICE	74084
1	74243	DIABETES MELLITUS	OUTSIDE INDEPENDENT LABORATORY	74084
1	74243	DISORDERS OF FLUID, ELECTROLYTE, AND ACID-BASE BALANCE	OUTSIDE INDEPENDENT LABORATORY	74084
1	74243	GENERAL SYMPTOMS	OUTSIDE INDEPENDENT LABORATORY	74084
1	74243	NONSPECIFIC ABNORMAL RESULTS OF FUNCTION STUDIES	OUTSIDE INDEPENDENT LABORATORY	74084
1	74535	CONTACT DERMATITIS AND OTHER ECZEMA	DOCTORS OFFICE	74084
1	74535	OTHER DERMATOSES	DOCTORS OFFICE	74084
1	74535	PERSONAL HISTORY OF MALIGNANT NEOPLASM	DOCTORS OFFICE	74084
1	74535	CLOBETASOL PROPIONATE	Pharmacy_Claim	74084
1	74329	HEART FAILURE	DOCTORS OFFICE	74084
1	74329	NEED FOR PROPHYLACTIC VACCINATION AND INOCULATION AGAINST CERTAIN VIRAL DISEASES	DOCTORS OFFICE	74084
1	74329	OTHER DISORDERS OF URETHRA AND URINARY TRACT	DOCTORS OFFICE	74084
1	74329	SPECIAL INVESTIGATIONS AND EXAMINATIONS	DOCTORS OFFICE	74084
1	74329	CIPROFLOXACIN	Pharmacy_Claim	74084
1	74104	ANGINA PECTORIS	DOCTORS OFFICE	74084
1	74104	DISORDERS OF LIPOID METABOLISM	DOCTORS OFFICE	74084
1	74104	OTHER DEFICIENCY ANEMIAS	DOCTORS OFFICE	74084
1	74104	SYMPTOMS INVOLVING RESPIRATORY SYSTEM AND OTHER CHEST SYMPTOMS	DOCTORS OFFICE	74084
1	73923	ANGINA PECTORIS	DOCTORS OFFICE	74084
1	73923	DIABETES MELLITUS	DOCTORS OFFICE	74084
1	73923	NONSPECIFIC ABNORMAL RESULTS OF FUNCTION STUDIES	DOCTORS OFFICE	74084
1	73923	OTHER POSTSURGICAL STATES	DOCTORS OFFICE	74084
1	74999	ACQUIRED HYPOTHYROIDISM	DOCTORS OFFICE	74084
1	74999	ESSENTIAL HYPERTENSION	DOCTORS OFFICE	74084
1	74563	ESSENTIAL HYPERTENSION	DOCTORS OFFICE	74084
1	74036	ACUTE BRONCHITIS AND BRONCHIOLITIS	DOCTORS OFFICE	74084
1	74036	OTHER AND UNSPECIFIED DISORDER OF JOINT	DOCTORS OFFICE	74084
1	74036	OTHER DISEASES OF ENDOCARDIUM	DOCTORS OFFICE	74084
1	73650	DISORDERS OF MUSCLE, LIGAMENT, AND FASCIA	DOCTORS OFFICE	74084
1	74231	METFORMIN HYDROCHLORIDE	Pharmacy_Claim	74084
1	74582	CHRONIC AIRWAYS OBSTRUCTION, NOT ELSEWHERE CLASSIFIED	DOCTORS OFFICE	74084
1	74582	HEART FAILURE	DOCTORS OFFICE	74084
1	74582	HYPERTENSIVE HEART DISEASE	DOCTORS OFFICE	74084
1	74582	OTHER DISEASES OF ENDOCARDIUM	DOCTORS OFFICE	74084
1	74014	INTERVERTEBRAL DISC DISORDERS	DOCTORS OFFICE	74084
1	74014	OTHER AND UNSPECIFIED DISORDERS OF BACK	DOCTORS OFFICE	74084
1	74014	OTHER DISORDERS OF SYNOVIUM, TENDON, AND BURSA	DOCTORS OFFICE	74084
1	73797	ATENOLOL	Pharmacy_Claim	74084
1	73797	EZETIMIBE	Pharmacy_Claim	74084
1	73797	GLIPIZIDE	Pharmacy_Claim	74084
1	73797	METFORMIN HYDROCHLORIDE	Pharmacy_Claim	74084
1	73797	OMEPRAZOLE	Pharmacy_Claim	74084
1	73797	SIMVASTATIN	Pharmacy_Claim	74084
1	74183	POTASSIUM CHLORIDE	Pharmacy_Claim	74084
1	74223	GENERAL SYMPTOMS	PATIENT'S HOME	74084
1	74084	GENERAL SYMPTOMS	DOCTORS OFFICE	74084
1	74084	HEART FAILURE	DOCTORS OFFICE	74084
1	74171	DISORDERS OF LIPOID METABOLISM	DOCTORS OFFICE	74084
1	74171	ESSENTIAL HYPERTENSION	DOCTORS OFFICE	74084
1	74171	OTHER DISEASES OF ENDOCARDIUM	DOCTORS OFFICE	74084
1	73985	OTHER AND UNSPECIFIED DISORDERS OF BACK	DOCTORS OFFICE	74084
1	73645	DIABETES MELLITUS	PATIENT'S HOME	74084
1	74300	DIABETES MELLITUS	DOCTORS OFFICE	74084
1	74300	DISORDERS OF FLUID, ELECTROLYTE, AND ACID-BASE BALANCE	DOCTORS OFFICE	74084
1	74300	DISORDERS OF LIPOID METABOLISM	DOCTORS OFFICE	74084
1	74300	OTHER FORMS OF CHRONIC ISCHEMIC HEART DISEASE	DOCTORS OFFICE	74084
1	74300	DIABETES MELLITUS	OUTSIDE INDEPENDENT LABORATORY	74084
1	74300	DISORDERS OF FLUID, ELECTROLYTE, AND ACID-BASE BALANCE	OUTSIDE INDEPENDENT LABORATORY	74084
1	74300	DISORDERS OF LIPOID METABOLISM	OUTSIDE INDEPENDENT LABORATORY	74084
1	74300	OTHER FORMS OF CHRONIC ISCHEMIC HEART DISEASE	OUTSIDE INDEPENDENT LABORATORY	74084
1	73983	ATENOLOL	Pharmacy_Claim	74084
1	73935	INTERVERTEBRAL DISC DISORDERS	DOCTORS OFFICE	74084
1	74079	OTHER RETINAL DISORDERS	DOCTORS OFFICE	74084
1	73664	DIABETES MELLITUS	DOCTORS OFFICE	74084
1	73664	OTHER ACQUIRED DEFORMITIES OF LIMBS	DOCTORS OFFICE	74084
1	73664	OTHER DISORDERS OF SOFT TISSUES	DOCTORS OFFICE	74084
1	73664	PERIPHERAL ENTHESOPATHIES AND ALLIED SYNDROMES	DOCTORS OFFICE	74084
1	73879	ACUTE APPENDICITIS	INPATIENT HOSPITAL	74084
1	73879	DIABETES MELLITUS	INPATIENT HOSPITAL	74084
1	73879	ESSENTIAL HYPERTENSION	INPATIENT HOSPITAL	74084
1	73879	OTHER FORMS OF CHRONIC ISCHEMIC HEART DISEASE	INPATIENT HOSPITAL	74084
1	74423	ANGINA PECTORIS	DOCTORS OFFICE	74084
1	74423	DISORDERS OF LIPOID METABOLISM	DOCTORS OFFICE	74084
1	74423	HEART FAILURE	DOCTORS OFFICE	74084
1	74423	HYPERTENSIVE HEART DISEASE	DOCTORS OFFICE	74084
1	74090	ATENOLOL	Pharmacy_Claim	74084
1	74090	GLIPIZIDE	Pharmacy_Claim	74084
1	73586	DIABETES MELLITUS	DOCTORS OFFICE	74084
1	73586	DISORDERS OF LIPOID METABOLISM	DOCTORS OFFICE	74084
1	73586	OTHER AND UNSPECIFIED AFTERCARE	DOCTORS OFFICE	74084
1	73586	OTHER AND UNSPECIFIED DISORDER OF JOINT	DOCTORS OFFICE	74084
1	73586	OTHER PERSONS SEEKING CONSULTATION WITHOUT COMPLAINT OR SICKNESS	DOCTORS OFFICE	74084
1	73586	DIABETES MELLITUS	OUTSIDE INDEPENDENT LABORATORY	74084
1	73586	DISORDERS OF LIPOID METABOLISM	OUTSIDE INDEPENDENT LABORATORY	74084
1	73586	OTHER AND UNSPECIFIED AFTERCARE	OUTSIDE INDEPENDENT LABORATORY	74084
1	73586	OTHER AND UNSPECIFIED DISORDER OF JOINT	OUTSIDE INDEPENDENT LABORATORY	74084
1	73586	OTHER PERSONS SEEKING CONSULTATION WITHOUT COMPLAINT OR SICKNESS	OUTSIDE INDEPENDENT LABORATORY	74084
1	74515	ANGINA PECTORIS	DOCTORS OFFICE	74084
1	74515	DISORDERS OF LIPOID METABOLISM	DOCTORS OFFICE	74084
1	74515	HYPERTENSIVE HEART DISEASE	DOCTORS OFFICE	74084
1	74515	SYMPTOMS INVOLVING RESPIRATORY SYSTEM AND OTHER CHEST SYMPTOMS	DOCTORS OFFICE	74084
1	75031	LEVOTHYROXINE SODIUM	Pharmacy_Claim	74084
1	74532	ESSENTIAL HYPERTENSION	OUTSIDE INDEPENDENT LABORATORY	74084
1	73635	OTHER AND UNSPECIFIED DISORDER OF JOINT	DOCTORS OFFICE	74084
1	73936	CLOPIDOGREL BISULFATE	Pharmacy_Claim	74084
1	73936	EZETIMIBE	Pharmacy_Claim	74084
1	73936	GLIPIZIDE	Pharmacy_Claim	74084
1	73936	METFORMIN HYDROCHLORIDE	Pharmacy_Claim	74084
1	73936	OMEPRAZOLE	Pharmacy_Claim	74084
1	73936	SIMVASTATIN	Pharmacy_Claim	74084
1	74195	ANGINA PECTORIS	DOCTORS OFFICE	74084
1	74195	DIABETES MELLITUS	DOCTORS OFFICE	74084
1	74195	DISORDERS OF LIPOID METABOLISM	DOCTORS OFFICE	74084
1	74195	OTHER AND UNSPECIFIED AFTERCARE	DOCTORS OFFICE	74084
1	74195	OTHER FORMS OF CHRONIC ISCHEMIC HEART DISEASE	DOCTORS OFFICE	74084
1	74195	SPECIAL SCREENING FOR MALIGNANT NEOPLASMS	DOCTORS OFFICE	74084
1	74195	ANGINA PECTORIS	OUTSIDE INDEPENDENT LABORATORY	74084
1	74195	DIABETES MELLITUS	OUTSIDE INDEPENDENT LABORATORY	74084
1	74195	DISORDERS OF LIPOID METABOLISM	OUTSIDE INDEPENDENT LABORATORY	74084
1	74195	OTHER AND UNSPECIFIED AFTERCARE	OUTSIDE INDEPENDENT LABORATORY	74084
1	74195	OTHER FORMS OF CHRONIC ISCHEMIC HEART DISEASE	OUTSIDE INDEPENDENT LABORATORY	74084
1	74195	SPECIAL SCREENING FOR MALIGNANT NEOPLASMS	OUTSIDE INDEPENDENT LABORATORY	74084
1	74879	LISINOPRIL	Pharmacy_Claim	74084
1	74559	DIABETES MELLITUS	OUTSIDE INDEPENDENT LABORATORY	74084
1	74105	NEOPLASM OF UNCERTAIN BEHAVIOR OF OTHER AND UNSPECIFIED SITES AND TISSUES	DOCTORS OFFICE	74084
1	74105	OTHER MALIGNANT NEOPLASM OF SKIN	DOCTORS OFFICE	74084
1	73630	DIABETES MELLITUS	DOCTORS OFFICE	74084
1	73630	DISORDERS OF MUSCLE, LIGAMENT, AND FASCIA	DOCTORS OFFICE	74084
1	73630	NEED FOR PROPHYLACTIC VACCINATION AND INOCULATION AGAINST BACTERIAL DISEASES	DOCTORS OFFICE	74084
1	73630	NONSPECIFIC ABNORMAL RESULTS OF FUNCTION STUDIES	DOCTORS OFFICE	74084
1	73630	OTHER AND UNSPECIFIED DISORDER OF JOINT	DOCTORS OFFICE	74084
1	73630	SPONDYLOSIS AND ALLIED DISORDERS	DOCTORS OFFICE	74084
1	73630	DIABETES MELLITUS	OUTSIDE INDEPENDENT LABORATORY	74084
1	73630	DISORDERS OF MUSCLE, LIGAMENT, AND FASCIA	OUTSIDE INDEPENDENT LABORATORY	74084
1	73630	NEED FOR PROPHYLACTIC VACCINATION AND INOCULATION AGAINST BACTERIAL DISEASES	OUTSIDE INDEPENDENT LABORATORY	74084
1	73630	NONSPECIFIC ABNORMAL RESULTS OF FUNCTION STUDIES	OUTSIDE INDEPENDENT LABORATORY	74084
1	73630	OTHER AND UNSPECIFIED DISORDER OF JOINT	OUTSIDE INDEPENDENT LABORATORY	74084
1	73630	SPONDYLOSIS AND ALLIED DISORDERS	OUTSIDE INDEPENDENT LABORATORY	74084
1	73794	ANGINA PECTORIS	DOCTORS OFFICE	74084
1	73794	DIABETES MELLITUS	DOCTORS OFFICE	74084
1	73794	NONSPECIFIC ABNORMAL RESULTS OF FUNCTION STUDIES	DOCTORS OFFICE	74084
1	73794	OTHER POSTSURGICAL STATES	DOCTORS OFFICE	74084
1	73640	GLIPIZIDE	Pharmacy_Claim	74084
1	73950	INTERVERTEBRAL DISC DISORDERS	DOCTORS OFFICE	74084
1	73948	INTERVERTEBRAL DISC DISORDERS	DOCTORS OFFICE	74084
1	73564	OTHER FORMS OF CHRONIC ISCHEMIC HEART DISEASE	DOCTORS OFFICE	74084
1	73564	OTHER POSTSURGICAL STATES	DOCTORS OFFICE	74084
1	74279	POTASSIUM CHLORIDE	Pharmacy_Claim	74084
1	74246	CLINDAMYCIN HYDROCHLORIDE	Pharmacy_Claim	74084
1	74246	POTASSIUM CHLORIDE	Pharmacy_Claim	74084
1	74318	AMLODIPINE BESYLATE	Pharmacy_Claim	74084
1	73929	GLAUCOMA	DOCTORS OFFICE	74084
1	74764	SPECIAL SCREENING FOR MALIGNANT NEOPLASMS	DOCTORS OFFICE	74084
1	74764	SPECIAL SCREENING FOR OTHER CONDITIONS	DOCTORS OFFICE	74084
1	73958	DISORDERS OF REFRACTION AND ACCOMMODATION	DOCTORS OFFICE	74084
1	73958	INTERVERTEBRAL DISC DISORDERS	DOCTORS OFFICE	74084
1	73546	LISINOPRIL	Pharmacy_Claim	74084
1	75106	DISEASES OF SEBACEOUS GLANDS	DOCTORS OFFICE	74084
1	75106	OTHER CELLULITIS AND ABSCESS	DOCTORS OFFICE	74084
1	74246	ANGINA PECTORIS	DOCTORS OFFICE	74084
1	74246	DISORDERS OF LIPOID METABOLISM	DOCTORS OFFICE	74084
1	74246	HEART FAILURE	DOCTORS OFFICE	74084
1	74246	HYPERTENSIVE HEART DISEASE	DOCTORS OFFICE	74084
1	73713	BENIGN NEOPLASM OF SKIN	DOCTORS OFFICE	74084
1	73713	NEOPLASM OF UNCERTAIN BEHAVIOR OF OTHER AND UNSPECIFIED SITES AND TISSUES	DOCTORS OFFICE	74084
1	73713	OTHER DERMATOSES	DOCTORS OFFICE	74084
1	74074	OTHER DISEASES OF ENDOCARDIUM	OUTSIDE INDEPENDENT LABORATORY	74084
1	74386	POTASSIUM CHLORIDE	Pharmacy_Claim	74084
1	74201	DIABETES MELLITUS	OUTSIDE INDEPENDENT LABORATORY	74084
1	74201	DISORDERS OF FLUID, ELECTROLYTE, AND ACID-BASE BALANCE	OUTSIDE INDEPENDENT LABORATORY	74084
1	73964	INTERVERTEBRAL DISC DISORDERS	DOCTORS OFFICE	74084
1	73964	OTHER ACQUIRED DEFORMITY	DOCTORS OFFICE	74084
1	73964	SPONDYLOSIS AND ALLIED DISORDERS	DOCTORS OFFICE	74084
1	74471	FOLLOW-UP EXAMINATION	DOCTORS OFFICE	74084
1	74471	HEART FAILURE	DOCTORS OFFICE	74084
1	73655	DISORDERS OF MUSCLE, LIGAMENT, AND FASCIA	DOCTORS OFFICE	74084
1	74156	ORGAN OR TISSUE REPLACED BY OTHER MEANS	DOCTORS OFFICE	74084
1	74799	LEVOTHYROXINE SODIUM	Pharmacy_Claim	74084
1	73970	INTERVERTEBRAL DISC DISORDERS	DOCTORS OFFICE	74084
1	74034	CARDIAC DYSRHYTHMIAS	DOCTORS OFFICE	74084
1	74034	DISORDERS OF LIPOID METABOLISM	DOCTORS OFFICE	74084
1	74034	ESSENTIAL HYPERTENSION	DOCTORS OFFICE	74084
1	74034	OTHER DISEASES OF ENDOCARDIUM	DOCTORS OFFICE	74084
1	74736	INFLAMMATION OF EYELIDS	DOCTORS OFFICE	74084
1	74141	DISORDERS OF LIPOID METABOLISM	OUTSIDE INDEPENDENT LABORATORY	74084
1	74141	OTHER FORMS OF CHRONIC ISCHEMIC HEART DISEASE	OUTSIDE INDEPENDENT LABORATORY	74084
1	74043	OTHER AND UNSPECIFIED DISORDERS OF BACK	INPATIENT HOSPITAL	74084
1	74043	OTHER DISORDERS OF SYNOVIUM, TENDON, AND BURSA	INPATIENT HOSPITAL	74084
1	74798	ACUTE BRONCHITIS AND BRONCHIOLITIS	DOCTORS OFFICE	74084
1	74798	NONSPECIFIC ABNORMAL FINDINGS ON RADIOLOGICAL AND OTHER EXAMINATION OF BODY STRUCTURE	DOCTORS OFFICE	74084
2	75072	INTERVERTEBRAL DISC DISORDERS	DOCTORS OFFICE	74327
2	75205	TOPIRAMATE	Pharmacy_Claim	74327
2	74601	ENCOUNTERS FOR ADMINISTRATIVE PURPOSES	DOCTORS OFFICE	74327
2	74601	INTERVERTEBRAL DISC DISORDERS	DOCTORS OFFICE	74327
2	74601	SPECIAL SCREENING FOR MALIGNANT NEOPLASMS	DOCTORS OFFICE	74327
2	74686	INTERVERTEBRAL DISC DISORDERS	DOCTORS OFFICE	74327
2	74686	OTHER AND UNSPECIFIED DISORDERS OF BACK	DOCTORS OFFICE	74327
2	74884	DIABETES MELLITUS	PATIENT'S HOME	74327
2	74520	LATE EFFECTS OF CEREBROVASCULAR DISEASE	PATIENT'S HOME	74327
2	74520	OTHER DISORDERS OF PANCREATIC INTERNAL SECRETION	PATIENT'S HOME	74327
2	74520	OTHER ORGANIC PSYCHOTIC CONDITIONS (CHRONIC)	PATIENT'S HOME	74327
2	74520	SYMPTOMS INVOLVING DIGESTIVE SYSTEM	PATIENT'S HOME	74327
2	75207	SYMPTOMS INVOLVING CARDIOVASCULAR SYSTEM	DOCTORS OFFICE	74327
2	74062	DIABETES MELLITUS	DOCTORS OFFICE	74327
2	74062	DIABETES MELLITUS	PATIENT'S HOME	74327
2	74198	OTHER DISORDERS OF URETHRA AND URINARY TRACT	INPATIENT HOSPITAL	74327
2	74198	SYMPTOMS INVOLVING RESPIRATORY SYSTEM AND OTHER CHEST SYMPTOMS	INPATIENT HOSPITAL	74327
2	74198	OTHER DISORDERS OF URETHRA AND URINARY TRACT	PATIENT'S HOME	74327
2	74198	SYMPTOMS INVOLVING RESPIRATORY SYSTEM AND OTHER CHEST SYMPTOMS	PATIENT'S HOME	74327
2	74569	CHRONIC AIRWAYS OBSTRUCTION, NOT ELSEWHERE CLASSIFIED	OUTSIDE INDEPENDENT LABORATORY	74327
2	74569	ESSENTIAL HYPERTENSION	OUTSIDE INDEPENDENT LABORATORY	74327
2	74569	OTHER SYMPTOMS INVOLVING ABDOMEN AND PELVIS	OUTSIDE INDEPENDENT LABORATORY	74327
2	74569	SPECIAL SCREENING FOR MALIGNANT NEOPLASMS	OUTSIDE INDEPENDENT LABORATORY	74327
2	75167	LISINOPRIL	Pharmacy_Claim	74327
2	74060	LATE EFFECTS OF CEREBROVASCULAR DISEASE	PATIENT'S HOME	74327
2	74060	OTHER DISORDERS OF PANCREATIC INTERNAL SECRETION	PATIENT'S HOME	74327
2	74060	OTHER ORGANIC PSYCHOTIC CONDITIONS (CHRONIC)	PATIENT'S HOME	74327
2	74060	SYMPTOMS INVOLVING DIGESTIVE SYSTEM	PATIENT'S HOME	74327
2	74777	MORPHINE SULFATE	Pharmacy_Claim	74327
2	74490	CARBUNCLE AND FURUNCLE	URGENT CARE	74327
2	74743	OTHER ILL-DEFINED AND UNKNOWN CAUSES OF MORBIDITY AND MORTALITY	PATIENT'S HOME	74327
2	74400	ESSENTIAL HYPERTENSION	OUTPATIENT HOSPITAL	74327
2	74400	OTHER FORMS OF CHRONIC ISCHEMIC HEART DISEASE	OUTPATIENT HOSPITAL	74327
2	75294	INTERVERTEBRAL DISC DISORDERS	DOCTORS OFFICE	74327
2	75294	SPONDYLOSIS AND ALLIED DISORDERS	DOCTORS OFFICE	74327
2	74550	LATE EFFECTS OF CEREBROVASCULAR DISEASE	PATIENT'S HOME	74327
2	74550	OTHER DISORDERS OF PANCREATIC INTERNAL SECRETION	PATIENT'S HOME	74327
2	74550	OTHER ORGANIC PSYCHOTIC CONDITIONS (CHRONIC)	PATIENT'S HOME	74327
2	74550	SYMPTOMS INVOLVING DIGESTIVE SYSTEM	PATIENT'S HOME	74327
2	75148	ATENOLOL	Pharmacy_Claim	74327
2	75220	INTERVERTEBRAL DISC DISORDERS	DOCTORS OFFICE	74327
2	75220	SPONDYLOSIS AND ALLIED DISORDERS	DOCTORS OFFICE	74327
2	75010	OTHER DISEASES OF ENDOCARDIUM	OUTPATIENT HOSPITAL	74327
2	74561	OTHER ILL-DEFINED AND UNKNOWN CAUSES OF MORBIDITY AND MORTALITY	PATIENT'S HOME	74327
2	74334	ESSENTIAL HYPERTENSION	DOCTORS OFFICE	74327
2	74334	NONDEPENDENT ABUSE OF DRUGS	DOCTORS OFFICE	74327
2	74334	OTHER AND UNSPECIFIED DISORDERS OF BACK	DOCTORS OFFICE	74327
2	74817	LISINOPRIL	Pharmacy_Claim	74327
2	74905	LATE EFFECTS OF CEREBROVASCULAR DISEASE	PATIENT'S HOME	74327
2	74905	OTHER DISORDERS OF PANCREATIC INTERNAL SECRETION	PATIENT'S HOME	74327
2	74905	OTHER ORGANIC PSYCHOTIC CONDITIONS (CHRONIC)	PATIENT'S HOME	74327
2	74905	SYMPTOMS INVOLVING DIGESTIVE SYSTEM	PATIENT'S HOME	74327
2	74927	OTHER ILL-DEFINED AND UNKNOWN CAUSES OF MORBIDITY AND MORTALITY	PATIENT'S HOME	74327
2	74858	CHRONIC AIRWAYS OBSTRUCTION, NOT ELSEWHERE CLASSIFIED	DOCTORS OFFICE	74327
2	74858	GENERAL SYMPTOMS	DOCTORS OFFICE	74327
2	75027	INTERVERTEBRAL DISC DISORDERS	DOCTORS OFFICE	74327
2	75027	OTHER AND UNSPECIFIED AFTERCARE	DOCTORS OFFICE	74327
2	75027	OTHER AND UNSPECIFIED DISORDERS OF BACK	DOCTORS OFFICE	74327
2	74881	LISINOPRIL	Pharmacy_Claim	74327
2	74517	ENCOUNTERS FOR ADMINISTRATIVE PURPOSES	DOCTORS OFFICE	74327
2	74517	INTERVERTEBRAL DISC DISORDERS	DOCTORS OFFICE	74327
2	74147	LATE EFFECTS OF CEREBROVASCULAR DISEASE	PATIENT'S HOME	74327
2	74147	OTHER DISORDERS OF PANCREATIC INTERNAL SECRETION	PATIENT'S HOME	74327
2	74147	OTHER ORGANIC PSYCHOTIC CONDITIONS (CHRONIC)	PATIENT'S HOME	74327
2	74147	SYMPTOMS INVOLVING DIGESTIVE SYSTEM	PATIENT'S HOME	74327
2	74197	OTHER DISORDERS OF URETHRA AND URINARY TRACT	INPATIENT HOSPITAL	74327
2	74197	SYMPTOMS INVOLVING RESPIRATORY SYSTEM AND OTHER CHEST SYMPTOMS	INPATIENT HOSPITAL	74327
2	74197	OTHER DISORDERS OF URETHRA AND URINARY TRACT	PATIENT'S HOME	74327
2	74197	SYMPTOMS INVOLVING RESPIRATORY SYSTEM AND OTHER CHEST SYMPTOMS	PATIENT'S HOME	74327
2	74830	LATE EFFECTS OF CEREBROVASCULAR DISEASE	PATIENT'S HOME	74327
2	74830	OTHER DISORDERS OF PANCREATIC INTERNAL SECRETION	PATIENT'S HOME	74327
2	74830	OTHER ORGANIC PSYCHOTIC CONDITIONS (CHRONIC)	PATIENT'S HOME	74327
2	74830	SYMPTOMS INVOLVING DIGESTIVE SYSTEM	PATIENT'S HOME	74327
2	74195	OTHER DISORDERS OF URETHRA AND URINARY TRACT	INPATIENT HOSPITAL	74327
2	74195	SYMPTOMS INVOLVING RESPIRATORY SYSTEM AND OTHER CHEST SYMPTOMS	INPATIENT HOSPITAL	74327
2	74195	OTHER DISORDERS OF URETHRA AND URINARY TRACT	PATIENT'S HOME	74327
2	74195	SYMPTOMS INVOLVING RESPIRATORY SYSTEM AND OTHER CHEST SYMPTOMS	PATIENT'S HOME	74327
2	74686	CHRONIC ULCER OF SKIN	OUTSIDE INDEPENDENT LABORATORY	74327
2	74686	DIABETES MELLITUS	OUTSIDE INDEPENDENT LABORATORY	74327
2	74686	SYMPTOMS INVOLVING URINARY SYSTEM	OUTSIDE INDEPENDENT LABORATORY	74327
2	74686	CHRONIC ULCER OF SKIN	PATIENT'S HOME	74327
2	74686	DIABETES MELLITUS	PATIENT'S HOME	74327
2	74686	SYMPTOMS INVOLVING URINARY SYSTEM	PATIENT'S HOME	74327
2	74805	INTERVERTEBRAL DISC DISORDERS	DOCTORS OFFICE	74327
2	74805	OTHER AND UNSPECIFIED AFTERCARE	DOCTORS OFFICE	74327
2	74805	OTHER AND UNSPECIFIED DISORDERS OF BACK	DOCTORS OFFICE	74327
2	74805	MORPHINE SULFATE	Pharmacy_Claim	74327
2	74788	SYMPTOMS INVOLVING CARDIOVASCULAR SYSTEM	DOCTORS OFFICE	74327
2	74788	LISINOPRIL	Pharmacy_Claim	74327
2	74579	LATE EFFECTS OF CEREBROVASCULAR DISEASE	PATIENT'S HOME	74327
2	74579	OTHER DISORDERS OF PANCREATIC INTERNAL SECRETION	PATIENT'S HOME	74327
2	74579	OTHER ORGANIC PSYCHOTIC CONDITIONS (CHRONIC)	PATIENT'S HOME	74327
2	74579	SYMPTOMS INVOLVING DIGESTIVE SYSTEM	PATIENT'S HOME	74327
2	74718	MORPHINE SULFATE	Pharmacy_Claim	74327
2	75006	CHRONIC PULMONARY HEART DISEASE	OUTPATIENT HOSPITAL	74327
2	75006	ILL-DEFINED DESCRIPTIONS AND COMPLICATIONS OF HEART DISEASE	OUTPATIENT HOSPITAL	74327
2	75006	OTHER DISEASES OF ENDOCARDIUM	OUTPATIENT HOSPITAL	74327
2	75175	OTHER FORMS OF CHRONIC ISCHEMIC HEART DISEASE	DOCTORS OFFICE	74327
2	75200	INTERVERTEBRAL DISC DISORDERS	DOCTORS OFFICE	74327
2	74470	DIABETES MELLITUS	DOCTORS OFFICE	74327
2	74563	CHRONIC AIRWAYS OBSTRUCTION, NOT ELSEWHERE CLASSIFIED	DOCTORS OFFICE	74327
2	74563	ESSENTIAL HYPERTENSION	DOCTORS OFFICE	74327
2	74563	NONDEPENDENT ABUSE OF DRUGS	DOCTORS OFFICE	74327
2	74563	OTHER SYMPTOMS INVOLVING ABDOMEN AND PELVIS	DOCTORS OFFICE	74327
2	74563	SPECIAL SCREENING FOR MALIGNANT NEOPLASMS	DOCTORS OFFICE	74327
2	74563	CHRONIC AIRWAYS OBSTRUCTION, NOT ELSEWHERE CLASSIFIED	OUTSIDE INDEPENDENT LABORATORY	74327
2	74563	ESSENTIAL HYPERTENSION	OUTSIDE INDEPENDENT LABORATORY	74327
2	74563	NONDEPENDENT ABUSE OF DRUGS	OUTSIDE INDEPENDENT LABORATORY	74327
2	74563	OTHER SYMPTOMS INVOLVING ABDOMEN AND PELVIS	OUTSIDE INDEPENDENT LABORATORY	74327
2	74563	SPECIAL SCREENING FOR MALIGNANT NEOPLASMS	OUTSIDE INDEPENDENT LABORATORY	74327
2	75235	TOPIRAMATE	Pharmacy_Claim	74327
2	74026	LATE EFFECTS OF CEREBROVASCULAR DISEASE	PATIENT'S HOME	74327
2	74026	OTHER DISORDERS OF PANCREATIC INTERNAL SECRETION	PATIENT'S HOME	74327
2	74026	OTHER ORGANIC PSYCHOTIC CONDITIONS (CHRONIC)	PATIENT'S HOME	74327
2	74026	SYMPTOMS INVOLVING DIGESTIVE SYSTEM	PATIENT'S HOME	74327
2	75250	INTERVERTEBRAL DISC DISORDERS	DOCTORS OFFICE	74327
2	74638	LATE EFFECTS OF CEREBROVASCULAR DISEASE	PATIENT'S HOME	74327
2	74638	OTHER DISORDERS OF PANCREATIC INTERNAL SECRETION	PATIENT'S HOME	74327
2	74638	OTHER ORGANIC PSYCHOTIC CONDITIONS (CHRONIC)	PATIENT'S HOME	74327
2	74638	SYMPTOMS INVOLVING DIGESTIVE SYSTEM	PATIENT'S HOME	74327
2	74270	INFECTION WITH DRUG-RESISTANT MICROORGANISMS	DOCTORS OFFICE	74327
2	75114	INTERVERTEBRAL DISC DISORDERS	DOCTORS OFFICE	74327
2	75114	OTHER AND UNSPECIFIED AFTERCARE	DOCTORS OFFICE	74327
2	74919	ACUTE SINUSITIS	OUTSIDE INDEPENDENT LABORATORY	74327
2	74919	DISORDERS OF LIPOID METABOLISM	OUTSIDE INDEPENDENT LABORATORY	74327
2	74919	ESSENTIAL HYPERTENSION	OUTSIDE INDEPENDENT LABORATORY	74327
2	74919	GENERAL SYMPTOMS	OUTSIDE INDEPENDENT LABORATORY	74327
2	74297	LATE EFFECTS OF CEREBROVASCULAR DISEASE	PATIENT'S HOME	74327
2	74297	OTHER DISORDERS OF PANCREATIC INTERNAL SECRETION	PATIENT'S HOME	74327
2	74297	OTHER ORGANIC PSYCHOTIC CONDITIONS (CHRONIC)	PATIENT'S HOME	74327
2	74297	SYMPTOMS INVOLVING DIGESTIVE SYSTEM	PATIENT'S HOME	74327
2	74329	ACUTE MYOCARDIAL INFARCTION	INPATIENT HOSPITAL	74327
2	74329	HEART FAILURE	INPATIENT HOSPITAL	74327
2	74266	LATE EFFECTS OF CEREBROVASCULAR DISEASE	PATIENT'S HOME	74327
2	74266	OTHER DISORDERS OF PANCREATIC INTERNAL SECRETION	PATIENT'S HOME	74327
2	74266	OTHER ORGANIC PSYCHOTIC CONDITIONS (CHRONIC)	PATIENT'S HOME	74327
2	74266	SYMPTOMS INVOLVING DIGESTIVE SYSTEM	PATIENT'S HOME	74327
2	74566	OTHER SYMPTOMS INVOLVING ABDOMEN AND PELVIS	DOCTORS OFFICE	74327
2	74555	GENERAL SYMPTOMS	DOCTORS OFFICE	74327
2	74555	NEED FOR PROPHYLACTIC VACCINATION AND INOCULATION AGAINST CERTAIN VIRAL DISEASES	DOCTORS OFFICE	74327
2	74555	OTHER AND UNSPECIFIED DISORDER OF JOINT	DOCTORS OFFICE	74327
2	74428	OTHER FORMS OF CHRONIC ISCHEMIC HEART DISEASE	DOCTORS OFFICE	74327
2	74489	LATE EFFECTS OF CEREBROVASCULAR DISEASE	PATIENT'S HOME	74327
2	74489	OTHER DISORDERS OF PANCREATIC INTERNAL SECRETION	PATIENT'S HOME	74327
2	74489	OTHER ORGANIC PSYCHOTIC CONDITIONS (CHRONIC)	PATIENT'S HOME	74327
2	74489	SYMPTOMS INVOLVING DIGESTIVE SYSTEM	PATIENT'S HOME	74327
2	74546	INTERVERTEBRAL DISC DISORDERS	DOCTORS OFFICE	74327
2	74546	OTHER AND UNSPECIFIED DISORDERS OF BACK	DOCTORS OFFICE	74327
2	74992	OTHER FORMS OF CHRONIC ISCHEMIC HEART DISEASE	DOCTORS OFFICE	74327
2	74362	METFORMIN HYDROCHLORIDE	Pharmacy_Claim	74327
2	74468	LATE EFFECTS OF CEREBROVASCULAR DISEASE	PATIENT'S HOME	74327
2	74327	CHRONIC PULMONARY HEART DISEASE	OUTPATIENT HOSPITAL	74327
2	74327	DISEASES OF MITRAL AND AORTIC VALVES	OUTPATIENT HOSPITAL	74327
2	74327	DISEASES OF OTHER ENDOCARDIAL STRUCTURES	OUTPATIENT HOSPITAL	74327
2	74327	ILL-DEFINED DESCRIPTIONS AND COMPLICATIONS OF HEART DISEASE	OUTPATIENT HOSPITAL	74327
2	74327	OCCLUSION AND STENOSIS OF PRECEREBRAL ARTERIES	OUTPATIENT HOSPITAL	74327
2	74327	OTHER DISEASES OF ENDOCARDIUM	OUTPATIENT HOSPITAL	74327
2	74327	SYMPTOMS INVOLVING CARDIOVASCULAR SYSTEM	OUTPATIENT HOSPITAL	74327
2	74320	DISORDERS OF CONJUNCTIVA	DOCTORS OFFICE	74327
2	74320	ESSENTIAL HYPERTENSION	DOCTORS OFFICE	74327
2	74320	DEXAMETHASONE	Pharmacy_Claim	74327
2	74320	NEOMYCIN SULFATE	Pharmacy_Claim	74327
2	74320	POLYMYXIN B SULFATE	Pharmacy_Claim	74327
2	75266	FLUOXETINE HYDROCHLORIDE	Pharmacy_Claim	74327
2	75266	LISINOPRIL	Pharmacy_Claim	74327
2	74392	ESSENTIAL HYPERTENSION	OUTPATIENT HOSPITAL	74327
2	74392	OTHER FORMS OF CHRONIC ISCHEMIC HEART DISEASE	OUTPATIENT HOSPITAL	74327
2	74392	SYMPTOMS INVOLVING RESPIRATORY SYSTEM AND OTHER CHEST SYMPTOMS	OUTPATIENT HOSPITAL	74327
2	74331	ACUTE MYOCARDIAL INFARCTION	INPATIENT HOSPITAL	74327
2	74331	HEART FAILURE	INPATIENT HOSPITAL	74327
2	74875	LATE EFFECTS OF CEREBROVASCULAR DISEASE	PATIENT'S HOME	74327
2	74875	OTHER DISORDERS OF PANCREATIC INTERNAL SECRETION	PATIENT'S HOME	74327
2	74875	OTHER ORGANIC PSYCHOTIC CONDITIONS (CHRONIC)	PATIENT'S HOME	74327
2	74875	SYMPTOMS INVOLVING DIGESTIVE SYSTEM	PATIENT'S HOME	74327
2	75340	FLUOXETINE HYDROCHLORIDE	Pharmacy_Claim	74327
2	74694	ALBUTEROL SULFATE	Pharmacy_Claim	74327
2	74415	ENCOUNTERS FOR ADMINISTRATIVE PURPOSES	DOCTORS OFFICE	74327
2	75174	INTERVERTEBRAL DISC DISORDERS	DOCTORS OFFICE	74327
2	75174	OTHER AND UNSPECIFIED AFTERCARE	DOCTORS OFFICE	74327
2	75174	OTHER AND UNSPECIFIED DISORDERS OF BACK	DOCTORS OFFICE	74327
2	74283	HYPOTENSION	DOCTORS OFFICE	74327
2	74283	INFECTION WITH DRUG-RESISTANT MICROORGANISMS	DOCTORS OFFICE	74327
2	74321	CHRONIC AIRWAYS OBSTRUCTION, NOT ELSEWHERE CLASSIFIED	DOCTORS OFFICE	74327
2	74321	HYPERTENSIVE HEART DISEASE	DOCTORS OFFICE	74327
2	74321	SPONDYLOSIS AND ALLIED DISORDERS	DOCTORS OFFICE	74327
2	75126	CONTACT WITH OR EXPOSURE TO COMMUNICABLE DISEASES	DOCTORS OFFICE	74327
2	75126	INFECTION WITH DRUG-RESISTANT MICROORGANISMS	DOCTORS OFFICE	74327
2	75126	OTHER AND UNSPECIFIED DISORDERS OF BACK	DOCTORS OFFICE	74327
2	75126	CONTACT WITH OR EXPOSURE TO COMMUNICABLE DISEASES	OUTSIDE INDEPENDENT LABORATORY	74327
2	75126	INFECTION WITH DRUG-RESISTANT MICROORGANISMS	OUTSIDE INDEPENDENT LABORATORY	74327
2	75126	OTHER AND UNSPECIFIED DISORDERS OF BACK	OUTSIDE INDEPENDENT LABORATORY	74327
2	74910	NEED FOR PROPHYLACTIC VACCINATION AND INOCULATION AGAINST CERTAIN VIRAL DISEASES	MASS IMMUNIZATION CENTER	74327
2	74328	DISEASES OF SEBACEOUS GLANDS	DOCTORS OFFICE	74327
2	74328	DISEASES OF SEBACEOUS GLANDS	OUTSIDE INDEPENDENT LABORATORY	74327
2	75210	OTHER AND UNSPECIFIED DISORDERS OF BACK	DOCTORS OFFICE	74327
2	75210	SPONDYLOSIS AND ALLIED DISORDERS	DOCTORS OFFICE	74327
2	74851	ACUTE SINUSITIS	DOCTORS OFFICE	74327
2	74851	DISORDERS OF LIPOID METABOLISM	DOCTORS OFFICE	74327
2	74851	ESSENTIAL HYPERTENSION	DOCTORS OFFICE	74327
2	74851	GENERAL SYMPTOMS	DOCTORS OFFICE	74327
2	74851	OTHER FORMS OF CHRONIC ISCHEMIC HEART DISEASE	DOCTORS OFFICE	74327
2	74851	ACUTE SINUSITIS	OUTSIDE INDEPENDENT LABORATORY	74327
2	74851	DISORDERS OF LIPOID METABOLISM	OUTSIDE INDEPENDENT LABORATORY	74327
2	74851	ESSENTIAL HYPERTENSION	OUTSIDE INDEPENDENT LABORATORY	74327
2	74851	GENERAL SYMPTOMS	OUTSIDE INDEPENDENT LABORATORY	74327
2	74851	OTHER FORMS OF CHRONIC ISCHEMIC HEART DISEASE	OUTSIDE INDEPENDENT LABORATORY	74327
2	74840	LISINOPRIL	Pharmacy_Claim	74327
2	74348	ASTHMA	DOCTORS OFFICE	74327
2	74348	BRONCHITIS, NOT SPECIFIED AS ACUTE OR CHRONIC	DOCTORS OFFICE	74327
2	74669	LATE EFFECTS OF CEREBROVASCULAR DISEASE	PATIENT'S HOME	74327
2	74669	OTHER DISORDERS OF PANCREATIC INTERNAL SECRETION	PATIENT'S HOME	74327
2	74669	OTHER ORGANIC PSYCHOTIC CONDITIONS (CHRONIC)	PATIENT'S HOME	74327
2	74669	SYMPTOMS INVOLVING DIGESTIVE SYSTEM	PATIENT'S HOME	74327
2	74762	LISINOPRIL	Pharmacy_Claim	74327
2	75044	ATENOLOL	Pharmacy_Claim	74327
3	74901	DEPRESSIVE DISORDER, NOT ELSEWHERE CLASSIFIED	SKILLED NURSING FACILITY	74901
3	74901	DIABETES MELLITUS	SKILLED NURSING FACILITY	74901
3	74901	HEART FAILURE	SKILLED NURSING FACILITY	74901
3	74860	DISORDERS OF FLUID, ELECTROLYTE, AND ACID-BASE BALANCE	DOCTORS OFFICE	74901
3	74860	ESSENTIAL HYPERTENSION	DOCTORS OFFICE	74901
3	74893	ACUTE MYOCARDIAL INFARCTION	INPATIENT HOSPITAL	74901
3	74893	SYMPTOMS INVOLVING RESPIRATORY SYSTEM AND OTHER CHEST SYMPTOMS	INPATIENT HOSPITAL	74901
3	74671	ASTHMA	DOCTORS OFFICE	74901
3	74671	HYPERPLASIA OF PROSTATE	DOCTORS OFFICE	74901
3	74671	NEED FOR PROPHYLACTIC VACCINATION AND INOCULATION AGAINST CERTAIN VIRAL DISEASES	DOCTORS OFFICE	74901
3	74884	ATENOLOL	Pharmacy_Claim	74901
3	74894	ACUTE MYOCARDIAL INFARCTION	INPATIENT HOSPITAL	74901
3	74894	SYMPTOMS INVOLVING RESPIRATORY SYSTEM AND OTHER CHEST SYMPTOMS	INPATIENT HOSPITAL	74901
3	75016	MIRTAZAPINE	Pharmacy_Claim	74901
3	75016	TIMOLOL	Pharmacy_Claim	74901
3	74060	BETAMETHASONE DIPROPIONATE	Pharmacy_Claim	74901
3	74960	ACUTE BUT ILL-DEFINED CEREBROVASCULAR DISEASE	SKILLED NURSING FACILITY	74901
3	74960	DIABETES MELLITUS	SKILLED NURSING FACILITY	74901
3	74960	HEART FAILURE	SKILLED NURSING FACILITY	74901
3	74474	DERMATOPHYTOSIS	DOCTORS OFFICE	74901
3	74874	DIABETES MELLITUS	NURSING FACILITY	74901
3	74874	DISORDERS OF FLUID, ELECTROLYTE, AND ACID-BASE BALANCE	NURSING FACILITY	74901
3	74874	DISORDERS OF LIPOID METABOLISM	NURSING FACILITY	74901
3	74874	ESSENTIAL HYPERTENSION	NURSING FACILITY	74901
3	74922	TIMOLOL MALEATE	Pharmacy_Claim	74901
3	74449	BETAMETHASONE DIPROPIONATE	Pharmacy_Claim	74901
3	74903	HEART FAILURE	INPATIENT HOSPITAL	74901
3	74903	OTHER FORMS OF CHRONIC ISCHEMIC HEART DISEASE	INPATIENT HOSPITAL	74901
3	74903	SYMPTOMS INVOLVING RESPIRATORY SYSTEM AND OTHER CHEST SYMPTOMS	INPATIENT HOSPITAL	74901
3	74892	ACUTE MYOCARDIAL INFARCTION	INPATIENT HOSPITAL	74901
3	74892	SYMPTOMS INVOLVING RESPIRATORY SYSTEM AND OTHER CHEST SYMPTOMS	INPATIENT HOSPITAL	74901
3	74906	HEART FAILURE	INPATIENT HOSPITAL	74901
3	74906	OTHER FORMS OF CHRONIC ISCHEMIC HEART DISEASE	INPATIENT HOSPITAL	74901
3	74974	MIRTAZAPINE	Pharmacy_Claim	74901
3	75046	MIRTAZAPINE	Pharmacy_Claim	74901
3	74928	DIABETES MELLITUS	SKILLED NURSING FACILITY	74901
3	74901	HEART FAILURE	INPATIENT HOSPITAL	74901
3	74901	OTHER FORMS OF CHRONIC ISCHEMIC HEART DISEASE	INPATIENT HOSPITAL	74901
4	74799	NONSPECIFIC FINDINGS ON EXAMINATION OF BLOOD	INDEPENDENT LABORATORY	74775
4	74799	OTHER AND UNSPECIFIED ANEMIAS	INDEPENDENT LABORATORY	74775
4	74799	NONSPECIFIC FINDINGS ON EXAMINATION OF BLOOD	SKILLED NURSING FACILITY	74775
4	74799	OTHER AND UNSPECIFIED ANEMIAS	SKILLED NURSING FACILITY	74775
4	74297	ACQUIRED HYPOTHYROIDISM	DOCTORS OFFICE	74205
4	74297	DIABETES MELLITUS	DOCTORS OFFICE	74205
4	74297	ESSENTIAL HYPERTENSION	DOCTORS OFFICE	74205
4	74297	OTHER FORMS OF CHRONIC ISCHEMIC HEART DISEASE	DOCTORS OFFICE	74205
4	74212	METOPROLOL TARTRATE	Pharmacy_Claim	74205
4	74119	CALCULUS OF KIDNEY AND URETER	DOCTORS OFFICE	74205
4	74119	DIABETES MELLITUS	DOCTORS OFFICE	74205
4	73732	SYMPTOMS INVOLVING RESPIRATORY SYSTEM AND OTHER CHEST SYMPTOMS	DOCTORS OFFICE	74205
4	74290	DIABETES MELLITUS	OUTSIDE INDEPENDENT LABORATORY	74205
4	74290	DISORDERS OF LIPOID METABOLISM	OUTSIDE INDEPENDENT LABORATORY	74205
4	73908	METFORMIN HYDROCHLORIDE	Pharmacy_Claim	74205
4	74173	METFORMIN HYDROCHLORIDE	Pharmacy_Claim	74205
4	74127	VANCOMYCIN HYDROCHLORIDE	Pharmacy_Claim	74775
4	73495	METOPROLOL TARTRATE	Pharmacy_Claim	74205
4	74302	CLOPIDOGREL BISULFATE	Pharmacy_Claim	74205
4	74733	FRACTURE OF TIBIA AND FIBULA	DOCTORS OFFICE	74775
4	74733	MALIGNANT NEOPLASM OF PROSTATE	DOCTORS OFFICE	74775
4	74733	NONSPECIFIC FINDINGS ON EXAMINATION OF BLOOD	DOCTORS OFFICE	74775
4	74733	FRACTURE OF TIBIA AND FIBULA	OUTSIDE INDEPENDENT LABORATORY	74775
4	74733	MALIGNANT NEOPLASM OF PROSTATE	OUTSIDE INDEPENDENT LABORATORY	74775
4	74733	NONSPECIFIC FINDINGS ON EXAMINATION OF BLOOD	OUTSIDE INDEPENDENT LABORATORY	74775
4	74733	OXYCODONE HYDROCHLORIDE	Pharmacy_Claim	74775
4	74507	ESSENTIAL HYPERTENSION	INPATIENT HOSPITAL	74205
4	74507	OLD MYOCARDIAL INFARCTION	INPATIENT HOSPITAL	74205
4	74507	OTHER FORMS OF CHRONIC ISCHEMIC HEART DISEASE	INPATIENT HOSPITAL	74205
4	74507	SYMPTOMS INVOLVING RESPIRATORY SYSTEM AND OTHER CHEST SYMPTOMS	INPATIENT HOSPITAL	74205
4	74507	ESSENTIAL HYPERTENSION	OUTPATIENT HOSPITAL	74205
4	74507	OLD MYOCARDIAL INFARCTION	OUTPATIENT HOSPITAL	74205
4	74507	OTHER FORMS OF CHRONIC ISCHEMIC HEART DISEASE	OUTPATIENT HOSPITAL	74205
4	74507	SYMPTOMS INVOLVING RESPIRATORY SYSTEM AND OTHER CHEST SYMPTOMS	OUTPATIENT HOSPITAL	74205
4	73634	DIABETES MELLITUS	OUTSIDE INDEPENDENT LABORATORY	74205
4	73634	DISORDERS OF LIPOID METABOLISM	OUTSIDE INDEPENDENT LABORATORY	74205
4	74084	CHRONIC ULCER OF SKIN	DOCTORS OFFICE	74775
4	74084	DIABETES MELLITUS	DOCTORS OFFICE	74775
4	74084	ESSENTIAL HYPERTENSION	DOCTORS OFFICE	74775
4	74084	OTHER AND UNSPECIFIED AFTERCARE	DOCTORS OFFICE	74775
4	74084	OTHER PERIPHERAL VASCULAR DISEASE	DOCTORS OFFICE	74775
4	74084	OTHER PERSONAL HISTORY PRESENTING HAZARDS TO HEALTH	DOCTORS OFFICE	74775
4	74084	CHRONIC ULCER OF SKIN	OUTPATIENT HOSPITAL	74775
4	74084	DIABETES MELLITUS	OUTPATIENT HOSPITAL	74775
4	74084	ESSENTIAL HYPERTENSION	OUTPATIENT HOSPITAL	74775
4	74084	OTHER AND UNSPECIFIED AFTERCARE	OUTPATIENT HOSPITAL	74775
4	74084	OTHER PERIPHERAL VASCULAR DISEASE	OUTPATIENT HOSPITAL	74775
4	74084	OTHER PERSONAL HISTORY PRESENTING HAZARDS TO HEALTH	OUTPATIENT HOSPITAL	74775
4	74084	CHRONIC ULCER OF SKIN	OUTSIDE INDEPENDENT LABORATORY	74775
4	74084	DIABETES MELLITUS	OUTSIDE INDEPENDENT LABORATORY	74775
4	74084	ESSENTIAL HYPERTENSION	OUTSIDE INDEPENDENT LABORATORY	74775
4	74084	OTHER AND UNSPECIFIED AFTERCARE	OUTSIDE INDEPENDENT LABORATORY	74775
4	74084	OTHER PERIPHERAL VASCULAR DISEASE	OUTSIDE INDEPENDENT LABORATORY	74775
4	74084	OTHER PERSONAL HISTORY PRESENTING HAZARDS TO HEALTH	OUTSIDE INDEPENDENT LABORATORY	74775
4	73572	METOPROLOL TARTRATE	Pharmacy_Claim	74205
4	74094	DIABETES MELLITUS	INPATIENT HOSPITAL	74775
4	74094	OSTEOMYELITIS, PERIOSTITIS, AND OTHER INFECTIONS INVOLVING BONE	INPATIENT HOSPITAL	74775
4	74094	SPECIAL INVESTIGATIONS AND EXAMINATIONS	INPATIENT HOSPITAL	74775
4	74057	CLOPIDOGREL BISULFATE	Pharmacy_Claim	74205
4	74371	LEVOTHYROXINE SODIUM	Pharmacy_Claim	74205
4	74024	METFORMIN HYDROCHLORIDE	Pharmacy_Claim	74205
4	73484	AMOXICILLIN	Pharmacy_Claim	74205
4	74674	OTHER DISORDERS OF URETHRA AND URINARY TRACT	OUTSIDE INDEPENDENT LABORATORY	74775
4	74343	LEVOTHYROXINE SODIUM	Pharmacy_Claim	74205
4	73812	LISINOPRIL	Pharmacy_Claim	74205
4	73812	LORAZEPAM	Pharmacy_Claim	74205
4	74510	OTHER FORMS OF CHRONIC ISCHEMIC HEART DISEASE	INPATIENT HOSPITAL	74205
4	74510	SYMPTOMS INVOLVING RESPIRATORY SYSTEM AND OTHER CHEST SYMPTOMS	INPATIENT HOSPITAL	74205
4	73905	OTHER AND UNSPECIFIED DISORDER OF JOINT	DOCTORS OFFICE	74205
4	74483	CLOPIDOGREL BISULFATE	Pharmacy_Claim	74205
4	74496	DIABETES MELLITUS	OUTSIDE INDEPENDENT LABORATORY	74205
4	74496	DISORDERS OF LIPOID METABOLISM	OUTSIDE INDEPENDENT LABORATORY	74205
4	73521	DIABETES MELLITUS	OUTSIDE INDEPENDENT LABORATORY	74205
4	73521	DISORDERS OF LIPOID METABOLISM	OUTSIDE INDEPENDENT LABORATORY	74205
4	74136	OSTEOMYELITIS, PERIOSTITIS, AND OTHER INFECTIONS INVOLVING BONE	DOCTORS OFFICE	74775
4	74136	OTHER AND UNSPECIFIED DISORDER OF JOINT	DOCTORS OFFICE	74775
4	74044	CHRONIC ULCER OF SKIN	DOCTORS OFFICE	74775
4	74044	DIABETES MELLITUS	DOCTORS OFFICE	74775
4	74363	DIABETES MELLITUS	DOCTORS OFFICE	74775
4	74083	ACQUIRED HYPOTHYROIDISM	OUTSIDE INDEPENDENT LABORATORY	74205
4	74083	DIABETES MELLITUS	OUTSIDE INDEPENDENT LABORATORY	74205
4	74083	DISORDERS OF LIPOID METABOLISM	OUTSIDE INDEPENDENT LABORATORY	74205
4	74083	ESSENTIAL HYPERTENSION	OUTSIDE INDEPENDENT LABORATORY	74205
4	74083	OTHER AND UNSPECIFIED DISORDER OF JOINT	OUTSIDE INDEPENDENT LABORATORY	74205
4	74083	OTHER SYMPTOMS INVOLVING ABDOMEN AND PELVIS	OUTSIDE INDEPENDENT LABORATORY	74205
4	74083	METFORMIN HYDROCHLORIDE	Pharmacy_Claim	74205
4	73783	CLOPIDOGREL BISULFATE	Pharmacy_Claim	74205
4	73783	METFORMIN HYDROCHLORIDE	Pharmacy_Claim	74205
4	73919	GENERAL MEDICAL EXAMINATION	DOCTORS OFFICE	74205
4	74320	DIABETES MELLITUS	DOCTORS OFFICE	74775
4	74320	OTHER DISORDERS OF URETHRA AND URINARY TRACT	DOCTORS OFFICE	74775
4	74320	SYMPTOMS INVOLVING URINARY SYSTEM	DOCTORS OFFICE	74775
4	74320	DIABETES MELLITUS	OUTSIDE INDEPENDENT LABORATORY	74775
4	74320	OTHER DISORDERS OF URETHRA AND URINARY TRACT	OUTSIDE INDEPENDENT LABORATORY	74775
4	74320	SYMPTOMS INVOLVING URINARY SYSTEM	OUTSIDE INDEPENDENT LABORATORY	74775
4	74033	METOPROLOL TARTRATE	Pharmacy_Claim	74205
4	74797	HEART FAILURE	SKILLED NURSING FACILITY	74775
4	74797	OTHER AND UNSPECIFIED ANEMIAS	SKILLED NURSING FACILITY	74775
4	74797	OTHER DISORDERS OF URETHRA AND URINARY TRACT	SKILLED NURSING FACILITY	74775
4	74558	SYMPTOMS INVOLVING RESPIRATORY SYSTEM AND OTHER CHEST SYMPTOMS	DOCTORS OFFICE	74205
4	73728	LISINOPRIL	Pharmacy_Claim	74205
4	73728	METFORMIN HYDROCHLORIDE	Pharmacy_Claim	74205
4	73845	DIABETES MELLITUS	DOCTORS OFFICE	74205
4	74217	ZOLPIDEM TARTRATE	Pharmacy_Claim	74205
4	74365	CLOPIDOGREL BISULFATE	Pharmacy_Claim	74205
4	74791	FRACTURE OF TIBIA AND FIBULA	PATIENT'S HOME	74775
4	74791	GENERAL SYMPTOMS	PATIENT'S HOME	74775
4	74791	FRACTURE OF TIBIA AND FIBULA	SKILLED NURSING FACILITY	74775
4	74791	GENERAL SYMPTOMS	SKILLED NURSING FACILITY	74775
4	74372	OTHER ANEURYSM	DOCTORS OFFICE	74775
4	74372	OTHER PERIPHERAL VASCULAR DISEASE	DOCTORS OFFICE	74775
4	74165	OTHER PERIPHERAL VASCULAR DISEASE	DOCTORS OFFICE	74775
4	74424	CLOPIDOGREL BISULFATE	Pharmacy_Claim	74775
4	74789	FOLLOW-UP EXAMINATION	SKILLED NURSING FACILITY	74775
4	74795	OTHER DISORDERS OF SOFT TISSUES	OUTPATIENT HOSPITAL	74775
4	74822	FRACTURE OF TIBIA AND FIBULA	PATIENT'S HOME	74775
4	74184	LISINOPRIL	Pharmacy_Claim	74205
4	74249	LISINOPRIL	Pharmacy_Claim	74775
4	74097	DIABETES MELLITUS	INPATIENT HOSPITAL	74775
4	74097	OSTEOMYELITIS, PERIOSTITIS, AND OTHER INFECTIONS INVOLVING BONE	INPATIENT HOSPITAL	74775
4	74199	OTHER DISORDERS OF URETHRA AND URINARY TRACT	DOCTORS OFFICE	74775
4	74199	CIPROFLOXACIN HYDROCHLORIDE	Pharmacy_Claim	74775
4	73994	METFORMIN HYDROCHLORIDE	Pharmacy_Claim	74205
4	74114	DIABETES MELLITUS	DOCTORS OFFICE	74205
4	74114	OTHER DISORDERS OF URETHRA AND URINARY TRACT	DOCTORS OFFICE	74205
4	74114	METFORMIN HYDROCHLORIDE	Pharmacy_Claim	74205
4	74114	ZOLPIDEM TARTRATE	Pharmacy_Claim	74205
4	74636	MALIGNANT NEOPLASM OF PROSTATE	INPATIENT HOSPITAL	74775
4	74636	RENAL FAILURE, UNSPECIFIED	INPATIENT HOSPITAL	74775
4	74636	SYMPTOMS INVOLVING URINARY SYSTEM	INPATIENT HOSPITAL	74775
4	74510	HYPERPLASIA OF PROSTATE	DOCTORS OFFICE	74775
4	74510	OTHER DISORDERS OF URETHRA AND URINARY TRACT	DOCTORS OFFICE	74775
4	74567	CLOPIDOGREL BISULFATE	Pharmacy_Claim	74205
4	74527	MALIGNANT NEOPLASM OF PROSTATE	DOCTORS OFFICE	74775
4	74859	ANGINA PECTORIS	INPATIENT HOSPITAL	74775
4	74859	OTHER AND UNSPECIFIED ANEMIAS	INPATIENT HOSPITAL	74775
4	74859	OTHER DISORDERS OF URETHRA AND URINARY TRACT	INPATIENT HOSPITAL	74775
4	73583	DIABETES MELLITUS	OUTSIDE INDEPENDENT LABORATORY	74205
4	74098	DIABETES MELLITUS	INPATIENT HOSPITAL	74775
4	74098	OSTEOMYELITIS, PERIOSTITIS, AND OTHER INFECTIONS INVOLVING BONE	INPATIENT HOSPITAL	74775
4	74813	HEART FAILURE	SKILLED NURSING FACILITY	74775
4	74813	OTHER AND UNSPECIFIED ANEMIAS	SKILLED NURSING FACILITY	74775
4	74813	OTHER DISORDERS OF URETHRA AND URINARY TRACT	SKILLED NURSING FACILITY	74775
4	74238	CLOPIDOGREL BISULFATE	Pharmacy_Claim	74205
4	74806	ACUTE RENAL FAILURE	INPATIENT HOSPITAL	74775
4	74806	DIABETES MELLITUS	INPATIENT HOSPITAL	74775
4	74806	HYPERTENSIVE RENAL DISEASE	INPATIENT HOSPITAL	74775
4	73476	DIABETES MELLITUS	DOCTORS OFFICE	74205
4	73476	DISORDERS OF LIPOID METABOLISM	DOCTORS OFFICE	74205
4	74457	ZOLPIDEM TARTRATE	Pharmacy_Claim	74205
4	74862	ANGINA PECTORIS	INPATIENT HOSPITAL	74775
4	74862	OTHER AND UNSPECIFIED ANEMIAS	INPATIENT HOSPITAL	74775
4	74862	OTHER DISORDERS OF URETHRA AND URINARY TRACT	INPATIENT HOSPITAL	74775
4	74171	OSTEOMYELITIS, PERIOSTITIS, AND OTHER INFECTIONS INVOLVING BONE	DOCTORS OFFICE	74775
4	74534	DIABETES MELLITUS	DOCTORS OFFICE	74775
4	74567	DIABETES MELLITUS	DOCTORS OFFICE	74775
4	74567	DISORDERS OF LIPOID METABOLISM	DOCTORS OFFICE	74775
4	74567	MALIGNANT NEOPLASM OF PROSTATE	DOCTORS OFFICE	74775
4	74567	DIABETES MELLITUS	OUTSIDE INDEPENDENT LABORATORY	74775
4	74567	DISORDERS OF LIPOID METABOLISM	OUTSIDE INDEPENDENT LABORATORY	74775
4	74567	MALIGNANT NEOPLASM OF PROSTATE	OUTSIDE INDEPENDENT LABORATORY	74775
4	74324	NAPROXEN	Pharmacy_Claim	74205
4	74324	OMEPRAZOLE	Pharmacy_Claim	74205
4	74054	METFORMIN HYDROCHLORIDE	Pharmacy_Claim	74205
4	74802	DIABETES MELLITUS	INPATIENT HOSPITAL	74775
4	74802	SEPTICEMIA	INPATIENT HOSPITAL	74775
4	74187	ZOLPIDEM TARTRATE	Pharmacy_Claim	74205
4	74401	DIABETES MELLITUS	OUTSIDE INDEPENDENT LABORATORY	74205
4	74401	DISORDERS OF LIPOID METABOLISM	OUTSIDE INDEPENDENT LABORATORY	74205
4	73539	DIABETES MELLITUS	DOCTORS OFFICE	74205
4	73539	OTHER FORMS OF CHRONIC ISCHEMIC HEART DISEASE	DOCTORS OFFICE	74205
4	74414	NAPROXEN	Pharmacy_Claim	74205
4	74678	SPECIAL INVESTIGATIONS AND EXAMINATIONS	OUTSIDE INDEPENDENT LABORATORY	74775
4	74877	PANTOPRAZOLE SODIUM	Pharmacy_Claim	74775
4	74413	OMEPRAZOLE	Pharmacy_Claim	74205
4	74805	ACUTE RENAL FAILURE	INPATIENT HOSPITAL	74775
4	74805	DIABETES MELLITUS	INPATIENT HOSPITAL	74775
4	74805	HYPERTENSIVE RENAL DISEASE	INPATIENT HOSPITAL	74775
4	74805	SEPTICEMIA	INPATIENT HOSPITAL	74775
4	74054	CHRONIC ULCER OF SKIN	DOCTORS OFFICE	74775
4	74054	DIABETES MELLITUS	DOCTORS OFFICE	74775
4	74054	OPEN WOUND OF OTHER AND UNSPECIFIED SITES, EXCEPT LIMBS	DOCTORS OFFICE	74775
4	74054	CHRONIC ULCER OF SKIN	OUTSIDE INDEPENDENT LABORATORY	74775
4	74054	DIABETES MELLITUS	OUTSIDE INDEPENDENT LABORATORY	74775
4	74054	OPEN WOUND OF OTHER AND UNSPECIFIED SITES, EXCEPT LIMBS	OUTSIDE INDEPENDENT LABORATORY	74775
4	74122	VANCOMYCIN HYDROCHLORIDE	Pharmacy_Claim	74775
4	74559	DIABETES MELLITUS	OUTSIDE INDEPENDENT LABORATORY	74205
4	74559	DISORDERS OF LIPOID METABOLISM	OUTSIDE INDEPENDENT LABORATORY	74205
4	74559	HEART FAILURE	OUTSIDE INDEPENDENT LABORATORY	74205
4	74559	SYMPTOMS INVOLVING RESPIRATORY SYSTEM AND OTHER CHEST SYMPTOMS	OUTSIDE INDEPENDENT LABORATORY	74205
4	74691	OTHER DISORDERS OF URETHRA AND URINARY TRACT	OUTSIDE INDEPENDENT LABORATORY	74775
4	74102	CHRONIC ULCER OF SKIN	SKILLED NURSING FACILITY	74775
4	74792	OSTEOARTHROSIS AND ALLIED DISORDERS	SKILLED NURSING FACILITY	74775
4	74792	OSTEOMYELITIS, PERIOSTITIS, AND OTHER INFECTIONS INVOLVING BONE	SKILLED NURSING FACILITY	74775
4	73640	LISINOPRIL	Pharmacy_Claim	74205
4	74321	ACQUIRED HYPOTHYROIDISM	DOCTORS OFFICE	74205
4	74321	DIABETES MELLITUS	DOCTORS OFFICE	74205
4	74321	DISORDERS OF LIPOID METABOLISM	DOCTORS OFFICE	74205
4	74321	GENERAL MEDICAL EXAMINATION	DOCTORS OFFICE	74205
4	74491	NONSPECIFIC FINDINGS ON EXAMINATION OF BLOOD	DOCTORS OFFICE	74775
4	74491	OTHER DISORDERS OF URETHRA AND URINARY TRACT	DOCTORS OFFICE	74775
4	74089	LISINOPRIL	Pharmacy_Claim	74205
4	74246	ZOLPIDEM TARTRATE	Pharmacy_Claim	74205
4	74509	OTHER FORMS OF CHRONIC ISCHEMIC HEART DISEASE	INPATIENT HOSPITAL	74205
4	74509	SYMPTOMS INVOLVING RESPIRATORY SYSTEM AND OTHER CHEST SYMPTOMS	INPATIENT HOSPITAL	74205
4	73911	ACQUIRED HYPOTHYROIDISM	OUTSIDE INDEPENDENT LABORATORY	74205
4	73911	DIABETES MELLITUS	OUTSIDE INDEPENDENT LABORATORY	74205
4	73911	DISORDERS OF LIPOID METABOLISM	OUTSIDE INDEPENDENT LABORATORY	74205
4	73911	ESSENTIAL HYPERTENSION	OUTSIDE INDEPENDENT LABORATORY	74205
4	73911	INFLAMMATORY DISEASES OF PROSTATE	OUTSIDE INDEPENDENT LABORATORY	74205
4	73911	OTHER SYMPTOMS INVOLVING ABDOMEN AND PELVIS	OUTSIDE INDEPENDENT LABORATORY	74205
4	74092	DIABETES MELLITUS	DOCTORS OFFICE	74205
4	74092	DISORDERS OF LIPOID METABOLISM	DOCTORS OFFICE	74205
4	74092	ESSENTIAL HYPERTENSION	DOCTORS OFFICE	74205
4	74860	ANGINA PECTORIS	INPATIENT HOSPITAL	74775
4	74860	OTHER AND UNSPECIFIED ANEMIAS	INPATIENT HOSPITAL	74775
4	74860	OTHER DISORDERS OF URETHRA AND URINARY TRACT	INPATIENT HOSPITAL	74775
4	74334	CYSTITIS	DOCTORS OFFICE	74775
4	74334	DIABETES MELLITUS	DOCTORS OFFICE	74775
4	74841	ESSENTIAL HYPERTENSION	OUTSIDE INDEPENDENT LABORATORY	74775
4	74841	HEART FAILURE	OUTSIDE INDEPENDENT LABORATORY	74775
4	74841	OTHER AND UNSPECIFIED ANEMIAS	OUTSIDE INDEPENDENT LABORATORY	74775
4	74554	ZOLPIDEM TARTRATE	Pharmacy_Claim	74205
4	74587	SYMPTOMS INVOLVING URINARY SYSTEM	DOCTORS OFFICE	74775
4	73573	CLOPIDOGREL BISULFATE	Pharmacy_Claim	74205
4	74279	LISINOPRIL	Pharmacy_Claim	74775
4	74233	METFORMIN HYDROCHLORIDE	Pharmacy_Claim	74205
4	74088	ATHEROSCLEROSIS	DOCTORS OFFICE	74775
4	74088	DIABETES MELLITUS	DOCTORS OFFICE	74775
4	74088	ATHEROSCLEROSIS	INPATIENT HOSPITAL	74775
4	74088	DIABETES MELLITUS	INPATIENT HOSPITAL	74775
4	74313	LISINOPRIL	Pharmacy_Claim	74775
4	74081	CHRONIC ULCER OF SKIN	OUTPATIENT HOSPITAL	74775
4	74081	DIABETES MELLITUS	OUTPATIENT HOSPITAL	74775
4	74081	ESSENTIAL HYPERTENSION	OUTPATIENT HOSPITAL	74775
4	74081	OTHER PERIPHERAL VASCULAR DISEASE	OUTPATIENT HOSPITAL	74775
4	74081	OTHER PERSONAL HISTORY PRESENTING HAZARDS TO HEALTH	OUTPATIENT HOSPITAL	74775
4	74081	AMOXICILLIN	Pharmacy_Claim	74775
4	74081	CLAVULANIC ACID	Pharmacy_Claim	74775
4	74775	ANGINA PECTORIS	INPATIENT HOSPITAL	74775
4	74775	HEART FAILURE	INPATIENT HOSPITAL	74775
4	74775	MALIGNANT NEOPLASM OF PROSTATE	INPATIENT HOSPITAL	74775
4	74775	NONSPECIFIC FINDINGS ON EXAMINATION OF BLOOD	INPATIENT HOSPITAL	74775
4	74775	OTHER DISORDERS OF URETHRA AND URINARY TRACT	INPATIENT HOSPITAL	74775
4	74775	OTHER FORMS OF CHRONIC ISCHEMIC HEART DISEASE	INPATIENT HOSPITAL	74775
4	74861	ANGINA PECTORIS	INPATIENT HOSPITAL	74775
4	74861	OTHER AND UNSPECIFIED ANEMIAS	INPATIENT HOSPITAL	74775
4	74861	OTHER DISORDERS OF URETHRA AND URINARY TRACT	INPATIENT HOSPITAL	74775
4	74190	DIABETES MELLITUS	DOCTORS OFFICE	74775
4	74091	DIABETES MELLITUS	INPATIENT HOSPITAL	74775
4	74091	OSTEOMYELITIS, PERIOSTITIS, AND OTHER INFECTIONS INVOLVING BONE	INPATIENT HOSPITAL	74775
4	74761	FRACTURE OF TIBIA AND FIBULA	PATIENT'S HOME	74775
4	74128	OSTEOMYELITIS, PERIOSTITIS, AND OTHER INFECTIONS INVOLVING BONE	OUTPATIENT HOSPITAL	74775
4	74635	MALIGNANT NEOPLASM OF PROSTATE	INPATIENT HOSPITAL	74775
4	74635	RENAL FAILURE, UNSPECIFIED	INPATIENT HOSPITAL	74775
4	74635	SYMPTOMS INVOLVING URINARY SYSTEM	INPATIENT HOSPITAL	74775
4	73818	METFORMIN HYDROCHLORIDE	Pharmacy_Claim	74205
4	74801	ACUTE RENAL FAILURE	INPATIENT HOSPITAL	74775
4	74801	CERTAIN ADVERSE EFFECTS, NOT ELSEWHERE CLASSIFIED	INPATIENT HOSPITAL	74775
4	74801	DIABETES MELLITUS	INPATIENT HOSPITAL	74775
4	74801	DISEASES OF WHITE BLOOD CELLS	INPATIENT HOSPITAL	74775
4	74801	HYPERTENSIVE RENAL DISEASE	INPATIENT HOSPITAL	74775
4	74801	MALIGNANT NEOPLASM OF PROSTATE	INPATIENT HOSPITAL	74775
4	74801	NONSPECIFIC FINDINGS ON EXAMINATION OF BLOOD	INPATIENT HOSPITAL	74775
4	74801	OTHER DISORDERS OF URETHRA AND URINARY TRACT	INPATIENT HOSPITAL	74775
4	74801	SEPTICEMIA	INPATIENT HOSPITAL	74775
4	74777	ANGINA PECTORIS	INPATIENT HOSPITAL	74775
4	74777	HEART FAILURE	INPATIENT HOSPITAL	74775
4	74777	MALIGNANT NEOPLASM OF PROSTATE	INPATIENT HOSPITAL	74775
4	74777	NONSPECIFIC FINDINGS ON EXAMINATION OF BLOOD	INPATIENT HOSPITAL	74775
4	74777	OTHER DISORDERS OF URETHRA AND URINARY TRACT	INPATIENT HOSPITAL	74775
4	74777	OTHER FORMS OF CHRONIC ISCHEMIC HEART DISEASE	INPATIENT HOSPITAL	74775
4	74777	SEPTICEMIA	INPATIENT HOSPITAL	74775
4	74858	ANGINA PECTORIS	INPATIENT HOSPITAL	74775
4	74858	OTHER AND UNSPECIFIED ANEMIAS	INPATIENT HOSPITAL	74775
4	74858	OTHER DISORDERS OF URETHRA AND URINARY TRACT	INPATIENT HOSPITAL	74775
4	74858	ANGINA PECTORIS	SKILLED NURSING FACILITY	74775
4	74858	OTHER AND UNSPECIFIED ANEMIAS	SKILLED NURSING FACILITY	74775
4	74858	OTHER DISORDERS OF URETHRA AND URINARY TRACT	SKILLED NURSING FACILITY	74775
4	74788	DIABETES MELLITUS	INPATIENT HOSPITAL	74775
4	74788	MALIGNANT NEOPLASM OF PROSTATE	INPATIENT HOSPITAL	74775
4	74788	NONSPECIFIC FINDINGS ON EXAMINATION OF BLOOD	INPATIENT HOSPITAL	74775
4	74788	OTHER FORMS OF CHRONIC ISCHEMIC HEART DISEASE	INPATIENT HOSPITAL	74775
4	74095	ATHEROSCLEROSIS	INPATIENT HOSPITAL	74775
4	74095	DIABETES MELLITUS	INPATIENT HOSPITAL	74775
4	74095	OTHER PERIPHERAL VASCULAR DISEASE	INPATIENT HOSPITAL	74775
4	73848	METFORMIN HYDROCHLORIDE	Pharmacy_Claim	74205
4	74853	OPEN WOUND OF FOOT EXCEPT TOE(S) ALONE	OUTPATIENT HOSPITAL	74775
4	74853	OPEN WOUND OF KNEE, LEG [EXCEPT THIGH], AND ANKLE	OUTPATIENT HOSPITAL	74775
4	74853	OTHER DISORDERS OF BONE AND CARTILAGE	OUTPATIENT HOSPITAL	74775
4	74511	OTHER FORMS OF CHRONIC ISCHEMIC HEART DISEASE	INPATIENT HOSPITAL	74205
4	74511	SYMPTOMS INVOLVING RESPIRATORY SYSTEM AND OTHER CHEST SYMPTOMS	INPATIENT HOSPITAL	74205
4	74281	ZOLPIDEM TARTRATE	Pharmacy_Claim	74205
5	74504	METFORMIN HYDROCHLORIDE	Pharmacy_Claim	74449
5	74309	NEED FOR PROPHYLACTIC VACCINATION AND INOCULATION AGAINST CERTAIN VIRAL DISEASES	DOCTORS OFFICE	74449
5	74756	ACUTE BUT ILL-DEFINED CEREBROVASCULAR DISEASE	DOCTORS OFFICE	74449
5	74756	CARDIAC DYSRHYTHMIAS	DOCTORS OFFICE	74449
5	74756	ESSENTIAL HYPERTENSION	DOCTORS OFFICE	74449
5	74756	HEART FAILURE	DOCTORS OFFICE	74449
5	74404	TRANSCIENT CEREBRAL ISCHEMIA	DOCTORS OFFICE	74449
5	74457	DEFICIENCY OF B-COMPLEX COMPONENTS	DOCTORS OFFICE	74449
5	74457	HEREDITARY AND IDIOPATHIC PERIPHERAL NEUROPATHY	DOCTORS OFFICE	74449
5	74457	SYMPTOMS INVOLVING SKIN AND OTHER INTEGUMENTARY TISSUE	DOCTORS OFFICE	74449
5	74457	TRANSCIENT CEREBRAL ISCHEMIA	DOCTORS OFFICE	74449
5	74457	DEFICIENCY OF B-COMPLEX COMPONENTS	OUTSIDE INDEPENDENT LABORATORY	74449
5	74457	HEREDITARY AND IDIOPATHIC PERIPHERAL NEUROPATHY	OUTSIDE INDEPENDENT LABORATORY	74449
5	74457	SYMPTOMS INVOLVING SKIN AND OTHER INTEGUMENTARY TISSUE	OUTSIDE INDEPENDENT LABORATORY	74449
5	74457	TRANSCIENT CEREBRAL ISCHEMIA	OUTSIDE INDEPENDENT LABORATORY	74449
5	74642	DISORDERS OF LIPOID METABOLISM	DOCTORS OFFICE	74449
5	74642	HYPERTENSIVE HEART DISEASE	DOCTORS OFFICE	74449
5	74383	METOPROLOL TARTRATE	Pharmacy_Claim	74449
5	74366	VERTIGINOUS SYNDROMES AND OTHER DISORDERS OF VESTIBULAR SYSTEM	DOCTORS OFFICE	74449
5	74660	ECONAZOLE NITRATE	Pharmacy_Claim	74449
5	74289	EZETIMIBE	Pharmacy_Claim	74449
5	74289	SIMVASTATIN	Pharmacy_Claim	74449
5	74176	DIABETES MELLITUS	DOCTORS OFFICE	74449
5	74176	DISORDERS OF LIPOID METABOLISM	DOCTORS OFFICE	74449
5	74176	ESSENTIAL HYPERTENSION	DOCTORS OFFICE	74449
5	74405	DIABETES MELLITUS	DOCTORS OFFICE	74449
5	74405	ESSENTIAL HYPERTENSION	DOCTORS OFFICE	74449
5	74405	OTHER FORMS OF CHRONIC ISCHEMIC HEART DISEASE	DOCTORS OFFICE	74449
5	74405	OTHER PERIPHERAL VASCULAR DISEASE	DOCTORS OFFICE	74449
5	74398	ACQUIRED HYPOTHYROIDISM	DOCTORS OFFICE	74449
5	74398	DIABETES MELLITUS	DOCTORS OFFICE	74449
5	74398	ESSENTIAL HYPERTENSION	DOCTORS OFFICE	74449
5	74403	CLOPIDOGREL BISULFATE	Pharmacy_Claim	74449
5	74755	DEFICIENCY OF B-COMPLEX COMPONENTS	DOCTORS OFFICE	74449
5	74755	HEREDITARY AND IDIOPATHIC PERIPHERAL NEUROPATHY	DOCTORS OFFICE	74449
5	74755	OCCLUSION OF CEREBRAL ARTERIES	DOCTORS OFFICE	74449
5	74755	OTHER CONDITIONS OF BRAIN	DOCTORS OFFICE	74449
5	74755	DEFICIENCY OF B-COMPLEX COMPONENTS	OUTSIDE INDEPENDENT LABORATORY	74449
5	74755	HEREDITARY AND IDIOPATHIC PERIPHERAL NEUROPATHY	OUTSIDE INDEPENDENT LABORATORY	74449
5	74755	OCCLUSION OF CEREBRAL ARTERIES	OUTSIDE INDEPENDENT LABORATORY	74449
5	74755	OTHER CONDITIONS OF BRAIN	OUTSIDE INDEPENDENT LABORATORY	74449
5	74189	GENERAL MEDICAL EXAMINATION	DOCTORS OFFICE	74449
5	74189	HYPERTENSIVE HEART DISEASE	DOCTORS OFFICE	74449
5	74189	OTHER FORMS OF CHRONIC ISCHEMIC HEART DISEASE	DOCTORS OFFICE	74449
5	74535	DEFICIENCY OF B-COMPLEX COMPONENTS	DOCTORS OFFICE	74449
5	74535	HEREDITARY AND IDIOPATHIC PERIPHERAL NEUROPATHY	DOCTORS OFFICE	74449
5	74535	SYMPTOMS INVOLVING NERVOUS AND MUSCULOSKELETAL SYSTEMS	DOCTORS OFFICE	74449
5	74535	SYMPTOMS INVOLVING SKIN AND OTHER INTEGUMENTARY TISSUE	DOCTORS OFFICE	74449
5	74535	DEFICIENCY OF B-COMPLEX COMPONENTS	OUTSIDE INDEPENDENT LABORATORY	74449
5	74535	HEREDITARY AND IDIOPATHIC PERIPHERAL NEUROPATHY	OUTSIDE INDEPENDENT LABORATORY	74449
5	74535	SYMPTOMS INVOLVING NERVOUS AND MUSCULOSKELETAL SYSTEMS	OUTSIDE INDEPENDENT LABORATORY	74449
5	74535	SYMPTOMS INVOLVING SKIN AND OTHER INTEGUMENTARY TISSUE	OUTSIDE INDEPENDENT LABORATORY	74449
5	74458	ACUTE MYOCARDIAL INFARCTION	INPATIENT HOSPITAL	74449
5	74458	DIABETES MELLITUS	INPATIENT HOSPITAL	74449
5	74458	ESSENTIAL HYPERTENSION	INPATIENT HOSPITAL	74449
5	74458	HEART FAILURE	INPATIENT HOSPITAL	74449
5	74458	OTHER POSTSURGICAL STATES	INPATIENT HOSPITAL	74449
5	74740	ECONAZOLE NITRATE	Pharmacy_Claim	74449
5	74478	METOPROLOL TARTRATE	Pharmacy_Claim	74449
5	74182	DIABETES MELLITUS	OUTSIDE INDEPENDENT LABORATORY	74449
5	74483	DIABETES MELLITUS	DOCTORS OFFICE	74449
5	74483	ESSENTIAL HYPERTENSION	DOCTORS OFFICE	74449
5	74483	GOUT	DOCTORS OFFICE	74449
5	74483	OTHER PERIPHERAL VASCULAR DISEASE	DOCTORS OFFICE	74449
5	74624	DERMATOPHYTOSIS	DOCTORS OFFICE	74449
5	74624	OTHER DISORDERS OF SOFT TISSUES	DOCTORS OFFICE	74449
5	74395	CARDIAC DYSRHYTHMIAS	INPATIENT HOSPITAL	74449
5	74395	OTHER FORMS OF CHRONIC ISCHEMIC HEART DISEASE	INPATIENT HOSPITAL	74449
5	74450	GENERAL SYMPTOMS	DOCTORS OFFICE	74449
5	74450	SYMPTOMS INVOLVING HEAD AND NECK	DOCTORS OFFICE	74449
5	74450	TRANSCIENT CEREBRAL ISCHEMIA	DOCTORS OFFICE	74449
5	74450	GENERAL SYMPTOMS	OUTSIDE INDEPENDENT LABORATORY	74449
5	74450	SYMPTOMS INVOLVING HEAD AND NECK	OUTSIDE INDEPENDENT LABORATORY	74449
5	74450	TRANSCIENT CEREBRAL ISCHEMIA	OUTSIDE INDEPENDENT LABORATORY	74449
5	74268	DIABETES MELLITUS	DOCTORS OFFICE	74449
5	74636	GENERAL SYMPTOMS	DOCTORS OFFICE	74449
5	74636	OTHER CONDITIONS OF BRAIN	DOCTORS OFFICE	74449
5	74636	SYMPTOMS INVOLVING HEAD AND NECK	DOCTORS OFFICE	74449
5	74498	CLOPIDOGREL BISULFATE	Pharmacy_Claim	74449
5	74315	CATARACT	DOCTORS OFFICE	74449
5	74775	GENERAL SYMPTOMS	DOCTORS OFFICE	74449
5	74775	HYPERTENSIVE HEART DISEASE	DOCTORS OFFICE	74449
5	74288	METOPROLOL TARTRATE	Pharmacy_Claim	74449
5	74394	ACUTE BUT ILL-DEFINED CEREBROVASCULAR DISEASE	INPATIENT HOSPITAL	74449
5	74394	CARDIAC DYSRHYTHMIAS	INPATIENT HOSPITAL	74449
5	74394	ESSENTIAL HYPERTENSION	INPATIENT HOSPITAL	74449
5	74394	HYPERTENSIVE HEART DISEASE	INPATIENT HOSPITAL	74449
5	74394	OTHER FORMS OF CHRONIC ISCHEMIC HEART DISEASE	INPATIENT HOSPITAL	74449
5	74157	DISORDERS OF LIPOID METABOLISM	OUTSIDE INDEPENDENT LABORATORY	74449
5	74157	GENERAL MEDICAL EXAMINATION	OUTSIDE INDEPENDENT LABORATORY	74449
5	74157	HYPERTENSIVE HEART DISEASE	OUTSIDE INDEPENDENT LABORATORY	74449
5	74120	CATARACT	DOCTORS OFFICE	74449
5	74120	OTHER DISORDERS OF EYE	DOCTORS OFFICE	74449
5	74680	ECONAZOLE NITRATE	Pharmacy_Claim	74449
5	74645	NEED FOR PROPHYLACTIC VACCINATION AND INOCULATION AGAINST CERTAIN VIRAL DISEASES	MASS IMMUNIZATION CENTER	74449
5	74930	DEFICIENCY OF B-COMPLEX COMPONENTS	DOCTORS OFFICE	74449
5	74930	GENERAL SYMPTOMS	DOCTORS OFFICE	74449
5	74930	HEREDITARY AND IDIOPATHIC PERIPHERAL NEUROPATHY	DOCTORS OFFICE	74449
5	74930	OCCLUSION OF CEREBRAL ARTERIES	DOCTORS OFFICE	74449
5	74160	ACQUIRED HYPOTHYROIDISM	OUTSIDE INDEPENDENT LABORATORY	74449
5	74160	DIABETES MELLITUS	OUTSIDE INDEPENDENT LABORATORY	74449
5	74160	DISORDERS OF LIPOID METABOLISM	OUTSIDE INDEPENDENT LABORATORY	74449
5	74474	ACQUIRED HYPOTHYROIDISM	DOCTORS OFFICE	74449
5	74474	DIABETES MELLITUS	DOCTORS OFFICE	74449
5	74162	DIABETES MELLITUS	DOCTORS OFFICE	74449
5	74162	DISORDERS OF LIPOID METABOLISM	DOCTORS OFFICE	74449
5	74162	ESSENTIAL HYPERTENSION	DOCTORS OFFICE	74449
5	74162	GOUT	DOCTORS OFFICE	74449
5	74821	CARDIAC DYSRHYTHMIAS	DOCTORS OFFICE	74449
5	74821	CONDUCTION DISORDERS	DOCTORS OFFICE	74449
5	74821	TRANSCIENT CEREBRAL ISCHEMIA	DOCTORS OFFICE	74449
5	74821	SPIRONOLACTONE	Pharmacy_Claim	74449
5	74156	EZETIMIBE	Pharmacy_Claim	74449
5	74156	SIMVASTATIN	Pharmacy_Claim	74449
5	74552	ACUTE UPPER RESPIRATORY INFECTIONS OF MULTIPLE OR UNSPECIFIED SITES	DOCTORS OFFICE	74449
5	74552	DIABETES MELLITUS	DOCTORS OFFICE	74449
5	74552	ESSENTIAL HYPERTENSION	DOCTORS OFFICE	74449
5	74552	OTHER FORMS OF CHRONIC ISCHEMIC HEART DISEASE	DOCTORS OFFICE	74449
5	74854	DEFICIENCY OF B-COMPLEX COMPONENTS	DOCTORS OFFICE	74449
5	74854	GENERAL SYMPTOMS	DOCTORS OFFICE	74449
5	74854	HEREDITARY AND IDIOPATHIC PERIPHERAL NEUROPATHY	DOCTORS OFFICE	74449
5	74854	TRANSCIENT CEREBRAL ISCHEMIA	DOCTORS OFFICE	74449
5	74532	METOPROLOL TARTRATE	Pharmacy_Claim	74449
5	74449	CARDIOMYOPATHY	DOCTORS OFFICE	74449
5	74449	OTHER ACUTE AND SUBACUTE FORM OF ISCHEMIC HEART DISEASE	DOCTORS OFFICE	74449
5	74253	DISORDERS OF CONJUNCTIVA	DOCTORS OFFICE	74449
5	74560	DERMATOPHYTOSIS	DOCTORS OFFICE	74449
5	74560	OTHER DISORDERS OF SOFT TISSUES	DOCTORS OFFICE	74449
5	74560	ECONAZOLE NITRATE	Pharmacy_Claim	74449
5	74495	METOPROLOL TARTRATE	Pharmacy_Claim	74449
5	74392	ACUTE BUT ILL-DEFINED CEREBROVASCULAR DISEASE	INPATIENT HOSPITAL	74449
5	74392	CARDIAC DYSRHYTHMIAS	INPATIENT HOSPITAL	74449
5	74392	DISORDERS OF LIPOID METABOLISM	INPATIENT HOSPITAL	74449
5	74392	ESSENTIAL HYPERTENSION	INPATIENT HOSPITAL	74449
5	74392	HYPERTENSIVE HEART DISEASE	INPATIENT HOSPITAL	74449
5	74392	OTHER FORMS OF CHRONIC ISCHEMIC HEART DISEASE	INPATIENT HOSPITAL	74449
5	74392	SPECIFIC DELAYS IN DEVELOPMENT	INPATIENT HOSPITAL	74449
5	74392	TRANSCIENT CEREBRAL ISCHEMIA	INPATIENT HOSPITAL	74449
5	74815	DEFICIENCY OF B-COMPLEX COMPONENTS	DOCTORS OFFICE	74449
5	74815	GENERAL SYMPTOMS	DOCTORS OFFICE	74449
5	74815	HEREDITARY AND IDIOPATHIC PERIPHERAL NEUROPATHY	DOCTORS OFFICE	74449
5	74815	OCCLUSION OF CEREBRAL ARTERIES	DOCTORS OFFICE	74449
5	74565	CLOPIDOGREL BISULFATE	Pharmacy_Claim	74449
5	74232	ACQUIRED HYPOTHYROIDISM	OUTSIDE INDEPENDENT LABORATORY	74449
5	74232	DIABETES MELLITUS	OUTSIDE INDEPENDENT LABORATORY	74449
5	74232	DISORDERS OF LIPOID METABOLISM	OUTSIDE INDEPENDENT LABORATORY	74449
5	74247	CLOPIDOGREL BISULFATE	Pharmacy_Claim	74449
5	74106	DISEASES OF ESOPHAGUS	DOCTORS OFFICE	74449
5	74106	DUODENAL ULCER	DOCTORS OFFICE	74449
5	74106	GASTRIC ULCER	DOCTORS OFFICE	74449
5	74106	GASTRITIS AND DUODENITIS	DOCTORS OFFICE	74449
5	75082	DEFICIENCY OF B-COMPLEX COMPONENTS	DOCTORS OFFICE	74449
5	75082	HEREDITARY AND IDIOPATHIC PERIPHERAL NEUROPATHY	DOCTORS OFFICE	74449
5	75082	SYMPTOMS INVOLVING NERVOUS AND MUSCULOSKELETAL SYSTEMS	DOCTORS OFFICE	74449
5	75082	TRANSCIENT CEREBRAL ISCHEMIA	DOCTORS OFFICE	74449
5	74835	HEART FAILURE	OUTSIDE INDEPENDENT LABORATORY	74449
6	74921	HEART FAILURE	INPATIENT HOSPITAL	74919
6	74921	SYMPTOMS INVOLVING RESPIRATORY SYSTEM AND OTHER CHEST SYMPTOMS	INPATIENT HOSPITAL	74919
6	74840	OTHER AND UNSPECIFIED AFTERCARE	OUTSIDE INDEPENDENT LABORATORY	74919
6	74499	DILTIAZEM HYDROCHLORIDE	Pharmacy_Claim	74919
6	74499	POTASSIUM CHLORIDE	Pharmacy_Claim	74919
6	74692	CARDIAC DYSRHYTHMIAS	OUTSIDE INDEPENDENT LABORATORY	74919
6	74692	OTHER AND UNSPECIFIED AFTERCARE	OUTSIDE INDEPENDENT LABORATORY	74919
6	74350	POLYETHYLENE GLYCOL 3350	Pharmacy_Claim	74919
6	74711	OTHER AND UNSPECIFIED DISORDERS OF BACK	OUTSIDE INDEPENDENT LABORATORY	74919
6	74223	OTHER AND UNSPECIFIED AFTERCARE	OUTSIDE INDEPENDENT LABORATORY	74919
6	74458	SPECIAL INVESTIGATIONS AND EXAMINATIONS	OUTSIDE INDEPENDENT LABORATORY	74919
6	75006	SYMPTOMS INVOLVING RESPIRATORY SYSTEM AND OTHER CHEST SYMPTOMS	DOCTORS OFFICE	74919
6	74372	OTHER AND UNSPECIFIED AFTERCARE	OUTSIDE INDEPENDENT LABORATORY	74919
6	74553	CARDIAC DYSRHYTHMIAS	DOCTORS OFFICE	74919
6	74553	ESSENTIAL HYPERTENSION	DOCTORS OFFICE	74919
6	74553	MALIGNANT NEOPLASM OF PROSTATE	DOCTORS OFFICE	74919
6	74553	SYMPTOMS INVOLVING SKIN AND OTHER INTEGUMENTARY TISSUE	DOCTORS OFFICE	74919
6	74875	CARDIAC DYSRHYTHMIAS	DOCTORS OFFICE	74919
6	74875	ESSENTIAL HYPERTENSION	DOCTORS OFFICE	74919
6	74875	GENERAL SYMPTOMS	DOCTORS OFFICE	74919
6	74875	OSTEOARTHROSIS AND ALLIED DISORDERS	DOCTORS OFFICE	74919
6	74938	HEART FAILURE	DOCTORS OFFICE	74919
6	74938	SYMPTOMS INVOLVING URINARY SYSTEM	DOCTORS OFFICE	74919
6	74087	HYDROCORTISONE	Pharmacy_Claim	74919
6	74333	HYDROCORTISONE	Pharmacy_Claim	74919
6	75515	CONTACT DERMATITIS AND OTHER ECZEMA	DOCTORS OFFICE	74919
6	75515	OTHER DERMATOSES	DOCTORS OFFICE	74919
6	74940	ORGAN OR TISSUE REPLACED BY OTHER MEANS	PATIENT'S HOME	74919
6	74638	MALIGNANT NEOPLASM OF PROSTATE	OUTSIDE INDEPENDENT LABORATORY	74919
6	75199	DIABETES MELLITUS	DOCTORS OFFICE	74919
6	75199	HEART FAILURE	DOCTORS OFFICE	74919
6	74239	DOXAZOSIN MESYLATE	Pharmacy_Claim	74919
6	74196	OTHER AND UNSPECIFIED AFTERCARE	OUTSIDE INDEPENDENT LABORATORY	74919
6	74374	DILTIAZEM HYDROCHLORIDE	Pharmacy_Claim	74919
6	75666	CARDIOMYOPATHY	DOCTORS OFFICE	74919
6	75666	DIABETES MELLITUS	DOCTORS OFFICE	74919
6	75666	HEART FAILURE	DOCTORS OFFICE	74919
6	75666	OBESITY AND OTHER HYPERALIMENTATION	DOCTORS OFFICE	74919
6	75666	CIMETIDINE	Pharmacy_Claim	74919
6	75666	LISINOPRIL	Pharmacy_Claim	74919
6	75666	METFORMIN HYDROCHLORIDE	Pharmacy_Claim	74919
6	75666	METOPROLOL SUCCINATE	Pharmacy_Claim	74919
6	74813	OSTEOARTHROSIS AND ALLIED DISORDERS	DOCTORS OFFICE	74919
6	74813	OTHER AND UNSPECIFIED AFTERCARE	DOCTORS OFFICE	74919
6	74813	OSTEOARTHROSIS AND ALLIED DISORDERS	OUTSIDE INDEPENDENT LABORATORY	74919
6	74813	OTHER AND UNSPECIFIED AFTERCARE	OUTSIDE INDEPENDENT LABORATORY	74919
6	74790	GLAUCOMA	DOCTORS OFFICE	74919
6	74919	ALCOHOL DEPENDENCE SYNDROME	DOCTORS OFFICE	74919
6	74919	HEART FAILURE	DOCTORS OFFICE	74919
6	74919	ILL-DEFINED DESCRIPTIONS AND COMPLICATIONS OF HEART DISEASE	DOCTORS OFFICE	74919
6	74919	OTHER HERNIA OF ABDOMINAL CAVITY WITHOUT MENTION OF OBSTRUCTION OR GANGRENE	DOCTORS OFFICE	74919
6	74919	SYMPTOMS INVOLVING RESPIRATORY SYSTEM AND OTHER CHEST SYMPTOMS	DOCTORS OFFICE	74919
6	74919	ALCOHOL DEPENDENCE SYNDROME	EMERGENCY ROOM HOSPITAL	74919
6	74919	HEART FAILURE	EMERGENCY ROOM HOSPITAL	74919
6	74919	ILL-DEFINED DESCRIPTIONS AND COMPLICATIONS OF HEART DISEASE	EMERGENCY ROOM HOSPITAL	74919
6	74919	OTHER HERNIA OF ABDOMINAL CAVITY WITHOUT MENTION OF OBSTRUCTION OR GANGRENE	EMERGENCY ROOM HOSPITAL	74919
6	74919	SYMPTOMS INVOLVING RESPIRATORY SYSTEM AND OTHER CHEST SYMPTOMS	EMERGENCY ROOM HOSPITAL	74919
6	74919	ALCOHOL DEPENDENCE SYNDROME	INPATIENT HOSPITAL	74919
6	74919	HEART FAILURE	INPATIENT HOSPITAL	74919
6	74919	ILL-DEFINED DESCRIPTIONS AND COMPLICATIONS OF HEART DISEASE	INPATIENT HOSPITAL	74919
6	74919	OTHER HERNIA OF ABDOMINAL CAVITY WITHOUT MENTION OF OBSTRUCTION OR GANGRENE	INPATIENT HOSPITAL	74919
6	74919	SYMPTOMS INVOLVING RESPIRATORY SYSTEM AND OTHER CHEST SYMPTOMS	INPATIENT HOSPITAL	74919
6	74285	DILTIAZEM HYDROCHLORIDE	Pharmacy_Claim	74919
6	74285	POLYETHYLENE GLYCOL 3350	Pharmacy_Claim	74919
6	74105	CARDIAC DYSRHYTHMIAS	DOCTORS OFFICE	74919
6	74105	GENERAL SYMPTOMS	DOCTORS OFFICE	74919
6	74742	HYDROCORTISONE	Pharmacy_Claim	74919
6	74712	OTHER AND UNSPECIFIED DISORDERS OF BACK	DOCTORS OFFICE	74919
6	75412	IMPETIGO	DOCTORS OFFICE	74919
6	75412	HYDROXYZINE HYDROCHLORIDE	Pharmacy_Claim	74919
6	75478	DIABETES MELLITUS	DOCTORS OFFICE	74919
6	75478	HEART FAILURE	DOCTORS OFFICE	74919
6	75478	SYMPTOMS INVOLVING RESPIRATORY SYSTEM AND OTHER CHEST SYMPTOMS	DOCTORS OFFICE	74919
6	75478	ATENOLOL	Pharmacy_Claim	74919
6	75478	METFORMIN HYDROCHLORIDE	Pharmacy_Claim	74919
6	74555	DILTIAZEM HYDROCHLORIDE	Pharmacy_Claim	74919
6	74561	POTASSIUM CHLORIDE	Pharmacy_Claim	74919
6	74237	HYDROCORTISONE	Pharmacy_Claim	74919
6	74398	MALIGNANT NEOPLASM OF PROSTATE	DOCTORS OFFICE	74919
6	74398	MALIGNANT NEOPLASM OF PROSTATE	OUTSIDE INDEPENDENT LABORATORY	74919
6	74492	CARDIAC DYSRHYTHMIAS	DOCTORS OFFICE	74919
6	74492	ESSENTIAL HYPERTENSION	DOCTORS OFFICE	74919
6	74492	PNEUMONIA, ORGANISM UNSPECIFIED	DOCTORS OFFICE	74919
6	74492	SYMPTOMS INVOLVING RESPIRATORY SYSTEM AND OTHER CHEST SYMPTOMS	DOCTORS OFFICE	74919
6	74922	HEART FAILURE	INPATIENT HOSPITAL	74919
6	74922	SYMPTOMS INVOLVING RESPIRATORY SYSTEM AND OTHER CHEST SYMPTOMS	INPATIENT HOSPITAL	74919
6	74922	LISINOPRIL	Pharmacy_Claim	74919
6	74868	OSTEOARTHROSIS AND ALLIED DISORDERS	DOCTORS OFFICE	74919
6	74868	METOPROLOL TARTRATE	Pharmacy_Claim	74919
6	74868	TRAMADOL HYDROCHLORIDE	Pharmacy_Claim	74919
6	74835	OTHER AND UNSPECIFIED DISORDER OF JOINT	DOCTORS OFFICE	74919
6	75843	OTHER HERNIA OF ABDOMINAL CAVITY, WITH OBSTRUCTION, BUT WITHOUT MENTION OF GANGRENE	DOCTORS OFFICE	74919
6	74694	POTASSIUM CHLORIDE	Pharmacy_Claim	74919
6	75047	LISINOPRIL	Pharmacy_Claim	74919
6	75111	SERTRALINE HYDROCHLORIDE	Pharmacy_Claim	74919
6	74943	CARDIAC DYSRHYTHMIAS	PATIENT'S HOME	74919
6	74943	OSTEOARTHROSIS AND ALLIED DISORDERS	PATIENT'S HOME	74919
6	74943	CARDIAC DYSRHYTHMIAS	SKILLED NURSING FACILITY	74919
6	74943	OSTEOARTHROSIS AND ALLIED DISORDERS	SKILLED NURSING FACILITY	74919
6	74899	OSTEOARTHROSIS AND ALLIED DISORDERS	DOCTORS OFFICE	74919
6	74406	OTHER AND UNSPECIFIED AFTERCARE	OUTSIDE INDEPENDENT LABORATORY	74919
6	74920	HEART FAILURE	INPATIENT HOSPITAL	74919
6	74920	SYMPTOMS INVOLVING RESPIRATORY SYSTEM AND OTHER CHEST SYMPTOMS	INPATIENT HOSPITAL	74919
6	75196	ACETAMINOPHEN	Pharmacy_Claim	74919
6	75196	ATENOLOL	Pharmacy_Claim	74919
6	75196	FUROSEMIDE	Pharmacy_Claim	74919
6	75196	HYDROCODONE BITARTRATE	Pharmacy_Claim	74919
6	75196	LISINOPRIL	Pharmacy_Claim	74919
6	75196	PENICILLIN V POTASSIUM	Pharmacy_Claim	74919
6	75196	SPIRONOLACTONE	Pharmacy_Claim	74919
6	74440	GASTROINTESTINAL HEMORRHAGE	AMBULATORY SURGICAL CENTER	74919
6	74736	CARDIAC DYSRHYTHMIAS	DOCTORS OFFICE	74919
6	74736	ESSENTIAL HYPERTENSION	DOCTORS OFFICE	74919
6	74736	OTHER AND UNSPECIFIED DISORDER OF JOINT	DOCTORS OFFICE	74919
6	75592	ATENOLOL	Pharmacy_Claim	74919
6	75592	METFORMIN HYDROCHLORIDE	Pharmacy_Claim	74919
6	74971	CARDIOMYOPATHY	DOCTORS OFFICE	74919
6	74971	DISEASES OF MITRAL VALVE	DOCTORS OFFICE	74919
6	74971	NONSPECIFIC ABNORMAL RESULTS OF FUNCTION STUDIES	DOCTORS OFFICE	74919
6	74730	MALIGNANT NEOPLASM OF PROSTATE	DOCTORS OFFICE	74919
6	74730	MALIGNANT NEOPLASM OF PROSTATE	OUTSIDE INDEPENDENT LABORATORY	74919
6	74528	DILTIAZEM HYDROCHLORIDE	Pharmacy_Claim	74919
6	74937	OSTEOARTHROSIS AND ALLIED DISORDERS	DOCTORS OFFICE	74919
6	74937	OTHER DISORDERS OF SOFT TISSUES	DOCTORS OFFICE	74919
6	74775	CARDIAC DYSRHYTHMIAS	DOCTORS OFFICE	74919
6	74775	ESSENTIAL HYPERTENSION	DOCTORS OFFICE	74919
6	75220	DIABETES MELLITUS	DOCTORS OFFICE	74919
6	75220	HEART FAILURE	DOCTORS OFFICE	74919
6	75433	CONTACT DERMATITIS AND OTHER ECZEMA	DOCTORS OFFICE	74919
6	75433	OTHER DERMATOSES	DOCTORS OFFICE	74919
6	75433	CONTACT DERMATITIS AND OTHER ECZEMA	OUTSIDE INDEPENDENT LABORATORY	74919
6	75433	OTHER DERMATOSES	OUTSIDE INDEPENDENT LABORATORY	74919
6	74387	POLYETHYLENE GLYCOL 3350	Pharmacy_Claim	74919
6	74847	OSTEOARTHROSIS AND ALLIED DISORDERS	DOCTORS OFFICE	74919
6	74092	OTHER AND UNSPECIFIED AFTERCARE	OUTSIDE INDEPENDENT LABORATORY	74919
6	74301	OTHER DISORDERS OF INTESTINE	DOCTORS OFFICE	74919
6	74655	CARDIAC DYSRHYTHMIAS	DOCTORS OFFICE	74919
6	74655	ESSENTIAL HYPERTENSION	DOCTORS OFFICE	74919
6	74655	SYMPTOMS INVOLVING SKIN AND OTHER INTEGUMENTARY TISSUE	DOCTORS OFFICE	74919
6	74919	ESSENTIAL HYPERTENSION	OUTSIDE INDEPENDENT LABORATORY	74919
6	74919	HEART FAILURE	OUTSIDE INDEPENDENT LABORATORY	74919
6	74824	ASCORBIC ACID	Pharmacy_Claim	74919
6	74824	POLYETHYLENE GLYCOL 3350	Pharmacy_Claim	74919
6	74824	POTASSIUM CHLORIDE	Pharmacy_Claim	74919
6	74824	SODIUM ASCORBATE	Pharmacy_Claim	74919
6	74824	SODIUM CHLORIDE	Pharmacy_Claim	74919
6	74824	SODIUM SULFATE	Pharmacy_Claim	74919
6	74616	CARDIAC DYSRHYTHMIAS	DOCTORS OFFICE	74919
6	74616	ESSENTIAL HYPERTENSION	DOCTORS OFFICE	74919
6	74616	OSTEOARTHROSIS AND ALLIED DISORDERS	DOCTORS OFFICE	74919
6	74601	CARDIAC DYSRHYTHMIAS	DOCTORS OFFICE	74919
6	74601	ESSENTIAL HYPERTENSION	DOCTORS OFFICE	74919
6	74601	MALIGNANT NEOPLASM OF PROSTATE	DOCTORS OFFICE	74919
6	74601	SYMPTOMS INVOLVING SKIN AND OTHER INTEGUMENTARY TISSUE	DOCTORS OFFICE	74919
6	75100	CARDIAC DYSRHYTHMIAS	OUTSIDE INDEPENDENT LABORATORY	74919
6	75100	ESSENTIAL HYPERTENSION	OUTSIDE INDEPENDENT LABORATORY	74919
6	75100	HEART FAILURE	OUTSIDE INDEPENDENT LABORATORY	74919
6	75845	DIABETES MELLITUS	DOCTORS OFFICE	74919
6	75845	ESSENTIAL HYPERTENSION	DOCTORS OFFICE	74919
6	75845	HEART FAILURE	DOCTORS OFFICE	74919
6	75845	SPECIAL INVESTIGATIONS AND EXAMINATIONS	DOCTORS OFFICE	74919
6	75017	LISINOPRIL	Pharmacy_Claim	74919
6	75236	ATENOLOL	Pharmacy_Claim	74919
6	75236	FUROSEMIDE	Pharmacy_Claim	74919
6	75236	LISINOPRIL	Pharmacy_Claim	74919
6	75236	METFORMIN HYDROCHLORIDE	Pharmacy_Claim	74919
6	75236	SPIRONOLACTONE	Pharmacy_Claim	74919
6	74192	DOXAZOSIN MESYLATE	Pharmacy_Claim	74919
6	75328	ATENOLOL	Pharmacy_Claim	74919
6	75328	FUROSEMIDE	Pharmacy_Claim	74919
6	75328	LISINOPRIL	Pharmacy_Claim	74919
6	75328	SPIRONOLACTONE	Pharmacy_Claim	74919
6	74624	POTASSIUM CHLORIDE	Pharmacy_Claim	74919
6	75044	ALBUTEROL SULFATE	Pharmacy_Claim	74919
6	74833	MALIGNANT NEOPLASM OF PROSTATE	DOCTORS OFFICE	74919
6	74428	ASCORBIC ACID	Pharmacy_Claim	74919
6	74428	POLYETHYLENE GLYCOL 3350	Pharmacy_Claim	74919
6	74428	POTASSIUM CHLORIDE	Pharmacy_Claim	74919
6	74428	SODIUM ASCORBATE	Pharmacy_Claim	74919
6	74428	SODIUM CHLORIDE	Pharmacy_Claim	74919
6	74428	SODIUM SULFATE	Pharmacy_Claim	74919
6	74075	POLYETHYLENE GLYCOL 3350	Pharmacy_Claim	74919
6	74432	POLYETHYLENE GLYCOL 3350	Pharmacy_Claim	74919
6	74538	POTASSIUM CHLORIDE	Pharmacy_Claim	74919
6	74968	OTHER DISORDERS OF SOFT TISSUES	DOCTORS OFFICE	74919
6	74586	OTHER AND UNSPECIFIED AFTERCARE	OUTSIDE INDEPENDENT LABORATORY	74919
6	74417	ESSENTIAL HYPERTENSION	DOCTORS OFFICE	74919
6	74417	MALIGNANT NEOPLASM OF PROSTATE	DOCTORS OFFICE	74919
6	74468	DILTIAZEM HYDROCHLORIDE	Pharmacy_Claim	74919
6	74468	HYDROCORTISONE	Pharmacy_Claim	74919
6	74468	POTASSIUM CHLORIDE	Pharmacy_Claim	74919
6	74803	POTASSIUM CHLORIDE	Pharmacy_Claim	74919
6	75099	CARDIAC DYSRHYTHMIAS	DOCTORS OFFICE	74919
6	75099	ESSENTIAL HYPERTENSION	DOCTORS OFFICE	74919
6	75099	HEART FAILURE	DOCTORS OFFICE	74919
6	75099	SYMPTOMS INVOLVING RESPIRATORY SYSTEM AND OTHER CHEST SYMPTOMS	DOCTORS OFFICE	74919
6	75851	OTHER HERNIA OF ABDOMINAL CAVITY, WITH OBSTRUCTION, BUT WITHOUT MENTION OF GANGRENE	AMBULATORY SURGICAL CENTER	74919
6	75851	ACETAMINOPHEN	Pharmacy_Claim	74919
6	75851	OXYCODONE HYDROCHLORIDE	Pharmacy_Claim	74919
6	74205	MALIGNANT NEOPLASM OF PROSTATE	OUTSIDE INDEPENDENT LABORATORY	74919
6	75232	DIABETES MELLITUS	OUTSIDE INDEPENDENT LABORATORY	74919
6	75232	OTHER AND UNSPECIFIED AFTERCARE	OUTSIDE INDEPENDENT LABORATORY	74919
6	75232	SPECIAL SCREENING FOR MALIGNANT NEOPLASMS	OUTSIDE INDEPENDENT LABORATORY	74919
6	74806	CARDIAC DYSRHYTHMIAS	OUTSIDE INDEPENDENT LABORATORY	74919
6	74806	ESSENTIAL HYPERTENSION	OUTSIDE INDEPENDENT LABORATORY	74919
6	75521	ATENOLOL	Pharmacy_Claim	74919
6	75521	METFORMIN HYDROCHLORIDE	Pharmacy_Claim	74919
6	74582	OTHER AND UNSPECIFIED AFTERCARE	OUTSIDE INDEPENDENT LABORATORY	74919
6	74602	GLAUCOMA	DOCTORS OFFICE	74919
6	74837	CARDIAC DYSRHYTHMIAS	DOCTORS OFFICE	74919
6	74837	GENERAL SYMPTOMS	DOCTORS OFFICE	74919
6	74837	MALIGNANT NEOPLASM OF PROSTATE	DOCTORS OFFICE	74919
6	74837	OSTEOARTHROSIS AND ALLIED DISORDERS	DOCTORS OFFICE	74919
6	74698	OTHER AND UNSPECIFIED DISORDERS OF BACK	DOCTORS OFFICE	74919
6	74484	CATARACT	AMBULATORY SURGICAL CENTER	74919
6	74315	DILTIAZEM HYDROCHLORIDE	Pharmacy_Claim	74919
6	74315	POLYETHYLENE GLYCOL 3350	Pharmacy_Claim	74919
6	74401	DILTIAZEM HYDROCHLORIDE	Pharmacy_Claim	74919
6	75848	DIABETES MELLITUS	OUTSIDE INDEPENDENT LABORATORY	74919
6	74663	METOPROLOL TARTRATE	Pharmacy_Claim	74919
6	74663	POTASSIUM CHLORIDE	Pharmacy_Claim	74919
6	74722	CARDIAC DYSRHYTHMIAS	DOCTORS OFFICE	74919
6	74722	ESSENTIAL HYPERTENSION	DOCTORS OFFICE	74919
6	74722	GENERAL SYMPTOMS	DOCTORS OFFICE	74919
6	74722	OTHER AND UNSPECIFIED AFTERCARE	DOCTORS OFFICE	74919
6	74722	CARDIAC DYSRHYTHMIAS	OUTSIDE INDEPENDENT LABORATORY	74919
6	74722	ESSENTIAL HYPERTENSION	OUTSIDE INDEPENDENT LABORATORY	74919
6	74722	GENERAL SYMPTOMS	OUTSIDE INDEPENDENT LABORATORY	74919
6	74722	OTHER AND UNSPECIFIED AFTERCARE	OUTSIDE INDEPENDENT LABORATORY	74919
6	74045	DILTIAZEM HYDROCHLORIDE	Pharmacy_Claim	74919
6	74045	POLYETHYLENE GLYCOL 3350	Pharmacy_Claim	74919
6	74991	ALBUTEROL SULFATE	Pharmacy_Claim	74919
6	74991	SERTRALINE HYDROCHLORIDE	Pharmacy_Claim	74919
6	75705	CIMETIDINE	Pharmacy_Claim	74919
6	75705	LISINOPRIL	Pharmacy_Claim	74919
6	75705	METFORMIN HYDROCHLORIDE	Pharmacy_Claim	74919
6	75705	METOPROLOL SUCCINATE	Pharmacy_Claim	74919
6	75007	SYMPTOMS INVOLVING RESPIRATORY SYSTEM AND OTHER CHEST SYMPTOMS	OUTSIDE INDEPENDENT LABORATORY	74919
6	75007	SYMPTOMS INVOLVING SKIN AND OTHER INTEGUMENTARY TISSUE	OUTSIDE INDEPENDENT LABORATORY	74919
6	75770	DIABETES MELLITUS	DOCTORS OFFICE	74919
6	75770	ESSENTIAL HYPERTENSION	DOCTORS OFFICE	74919
6	75770	HEART FAILURE	DOCTORS OFFICE	74919
7	74412	SYMPTOMS INVOLVING RESPIRATORY SYSTEM AND OTHER CHEST SYMPTOMS	DOCTORS OFFICE	74481
7	74691	OTHER DISORDERS OF URETHRA AND URINARY TRACT	DOCTORS OFFICE	74481
7	74493	ACUTE PERICARDITIS	INPATIENT HOSPITAL	74481
7	74493	CERTAIN ADVERSE EFFECTS, NOT ELSEWHERE CLASSIFIED	INPATIENT HOSPITAL	74481
7	74493	CHRONIC BRONCHITIS	INPATIENT HOSPITAL	74481
7	74493	OTHER DISEASES OF LUNG	INPATIENT HOSPITAL	74481
7	74493	PNEUMONIA, ORGANISM UNSPECIFIED	INPATIENT HOSPITAL	74481
7	74493	SEPTICEMIA	INPATIENT HOSPITAL	74481
7	74493	SYMPTOMS INVOLVING CARDIOVASCULAR SYSTEM	INPATIENT HOSPITAL	74481
7	74823	GENERAL SYMPTOMS	DOCTORS OFFICE	74481
7	74823	SYMPTOMS INVOLVING DIGESTIVE SYSTEM	DOCTORS OFFICE	74481
7	74495	CARDIAC DYSRHYTHMIAS	OUTSIDE INDEPENDENT LABORATORY	74481
7	74507	CERTAIN ADVERSE EFFECTS, NOT ELSEWHERE CLASSIFIED	INPATIENT HOSPITAL	74481
7	74507	OTHER DISEASES OF LUNG	INPATIENT HOSPITAL	74481
7	74507	SEPTICEMIA	INPATIENT HOSPITAL	74481
7	74507	SYMPTOMS INVOLVING CARDIOVASCULAR SYSTEM	INPATIENT HOSPITAL	74481
7	74491	SYMPTOMS INVOLVING URINARY SYSTEM	DOCTORS OFFICE	74481
7	74641	ESSENTIAL HYPERTENSION	DOCTORS OFFICE	74481
7	74641	GENERAL SYMPTOMS	DOCTORS OFFICE	74481
7	74641	HEART FAILURE	DOCTORS OFFICE	74481
7	74641	PNEUMONIA, ORGANISM UNSPECIFIED	DOCTORS OFFICE	74481
7	74910	CARVEDILOL	Pharmacy_Claim	74481
7	74603	CARDIAC DYSRHYTHMIAS	DOCTORS OFFICE	74481
7	74603	ESSENTIAL HYPERTENSION	DOCTORS OFFICE	74481
7	74603	OTHER FORMS OF CHRONIC ISCHEMIC HEART DISEASE	DOCTORS OFFICE	74481
7	74603	SYMPTOMS INVOLVING DIGESTIVE SYSTEM	DOCTORS OFFICE	74481
7	74481	CARDIAC DYSRHYTHMIAS	DOCTORS OFFICE	74481
7	74481	DISORDERS OF MUSCLE, LIGAMENT, AND FASCIA	DOCTORS OFFICE	74481
7	74481	HEART FAILURE	DOCTORS OFFICE	74481
7	74481	HYPERPLASIA OF PROSTATE	DOCTORS OFFICE	74481
7	74481	OTHER FORMS OF CHRONIC ISCHEMIC HEART DISEASE	DOCTORS OFFICE	74481
7	74481	CARDIAC DYSRHYTHMIAS	OUTSIDE INDEPENDENT LABORATORY	74481
7	74481	DISORDERS OF MUSCLE, LIGAMENT, AND FASCIA	OUTSIDE INDEPENDENT LABORATORY	74481
7	74481	HEART FAILURE	OUTSIDE INDEPENDENT LABORATORY	74481
7	74481	HYPERPLASIA OF PROSTATE	OUTSIDE INDEPENDENT LABORATORY	74481
7	74481	OTHER FORMS OF CHRONIC ISCHEMIC HEART DISEASE	OUTSIDE INDEPENDENT LABORATORY	74481
7	74391	SYMPTOMS INVOLVING URINARY SYSTEM	DOCTORS OFFICE	74481
7	74485	CHRONIC AIRWAYS OBSTRUCTION, NOT ELSEWHERE CLASSIFIED	INPATIENT HOSPITAL	74481
7	74485	HEART FAILURE	INPATIENT HOSPITAL	74481
7	74943	DISEASES OF PANCREAS	OUTSIDE INDEPENDENT LABORATORY	74481
7	74943	HEART FAILURE	OUTSIDE INDEPENDENT LABORATORY	74481
7	74943	SYMPTOMS INVOLVING DIGESTIVE SYSTEM	OUTSIDE INDEPENDENT LABORATORY	74481
7	74636	HEART FAILURE	INPATIENT HOSPITAL	74481
7	74636	OTHER DISORDERS OF URETHRA AND URINARY TRACT	INPATIENT HOSPITAL	74481
7	74636	PNEUMONIA, ORGANISM UNSPECIFIED	INPATIENT HOSPITAL	74481
7	74499	CERTAIN ADVERSE EFFECTS, NOT ELSEWHERE CLASSIFIED	INPATIENT HOSPITAL	74481
7	74499	CHRONIC BRONCHITIS	INPATIENT HOSPITAL	74481
7	74499	OTHER DISEASES OF LUNG	INPATIENT HOSPITAL	74481
7	74499	SEPTICEMIA	INPATIENT HOSPITAL	74481
7	74487	CERTAIN ADVERSE EFFECTS, NOT ELSEWHERE CLASSIFIED	INPATIENT HOSPITAL	74481
7	74487	CHRONIC BRONCHITIS	INPATIENT HOSPITAL	74481
7	74487	OTHER DISEASES OF LUNG	INPATIENT HOSPITAL	74481
7	74487	SEPTICEMIA	INPATIENT HOSPITAL	74481
7	74487	SYMPTOMS INVOLVING CARDIOVASCULAR SYSTEM	INPATIENT HOSPITAL	74481
7	74693	ESSENTIAL HYPERTENSION	OUTSIDE INDEPENDENT LABORATORY	74481
7	74693	HEART FAILURE	OUTSIDE INDEPENDENT LABORATORY	74481
7	74693	HYPERPLASIA OF PROSTATE	OUTSIDE INDEPENDENT LABORATORY	74481
7	74693	NONSPECIFIC FINDINGS ON EXAMINATION OF BLOOD	OUTSIDE INDEPENDENT LABORATORY	74481
7	74693	OTHER FORMS OF CHRONIC ISCHEMIC HEART DISEASE	OUTSIDE INDEPENDENT LABORATORY	74481
7	74693	SPECIAL SCREENING FOR MALIGNANT NEOPLASMS	OUTSIDE INDEPENDENT LABORATORY	74481
7	74479	CHRONIC AIRWAYS OBSTRUCTION, NOT ELSEWHERE CLASSIFIED	INPATIENT HOSPITAL	74481
7	74479	OTHER AND UNSPECIFIED DISORDERS OF BACK	INPATIENT HOSPITAL	74481
7	74503	CERTAIN ADVERSE EFFECTS, NOT ELSEWHERE CLASSIFIED	INPATIENT HOSPITAL	74481
7	74503	OTHER DISEASES OF LUNG	INPATIENT HOSPITAL	74481
7	74503	SEPTICEMIA	INPATIENT HOSPITAL	74481
7	74503	SYMPTOMS INVOLVING CARDIOVASCULAR SYSTEM	INPATIENT HOSPITAL	74481
7	74527	ESSENTIAL HYPERTENSION	OUTPATIENT HOSPITAL	74481
7	74527	HYPERPLASIA OF PROSTATE	OUTPATIENT HOSPITAL	74481
7	74527	OTHER AND UNSPECIFIED AFTERCARE	OUTPATIENT HOSPITAL	74481
7	74527	PERSONS ENCOUNTERING HEALTH SERVICES FOR SPECIFIC PROCEDURES, NOT CARRIED OUT	OUTPATIENT HOSPITAL	74481
7	74527	SYMPTOMS INVOLVING URINARY SYSTEM	OUTPATIENT HOSPITAL	74481
7	74490	CERTAIN ADVERSE EFFECTS, NOT ELSEWHERE CLASSIFIED	INPATIENT HOSPITAL	74481
7	74490	CHRONIC BRONCHITIS	INPATIENT HOSPITAL	74481
7	74490	OTHER DISEASES OF LUNG	INPATIENT HOSPITAL	74481
7	74490	SEPTICEMIA	INPATIENT HOSPITAL	74481
7	74490	SYMPTOMS INVOLVING CARDIOVASCULAR SYSTEM	INPATIENT HOSPITAL	74481
7	74680	ESSENTIAL HYPERTENSION	DOCTORS OFFICE	74481
7	74680	HEART FAILURE	DOCTORS OFFICE	74481
7	74680	OTHER FORMS OF CHRONIC ISCHEMIC HEART DISEASE	DOCTORS OFFICE	74481
7	74680	SYMPTOMS INVOLVING DIGESTIVE SYSTEM	DOCTORS OFFICE	74481
7	74494	ACUTE PERICARDITIS	INPATIENT HOSPITAL	74481
7	74494	CERTAIN ADVERSE EFFECTS, NOT ELSEWHERE CLASSIFIED	INPATIENT HOSPITAL	74481
7	74494	CHRONIC BRONCHITIS	INPATIENT HOSPITAL	74481
7	74494	OTHER DISEASES OF LUNG	INPATIENT HOSPITAL	74481
7	74494	PNEUMONIA, ORGANISM UNSPECIFIED	INPATIENT HOSPITAL	74481
7	74494	SEPTICEMIA	INPATIENT HOSPITAL	74481
7	74494	SYMPTOMS INVOLVING CARDIOVASCULAR SYSTEM	INPATIENT HOSPITAL	74481
7	74510	CERTAIN ADVERSE EFFECTS, NOT ELSEWHERE CLASSIFIED	INPATIENT HOSPITAL	74481
7	74510	CHRONIC BRONCHITIS	INPATIENT HOSPITAL	74481
7	74510	OTHER DISEASES OF LUNG	INPATIENT HOSPITAL	74481
7	74510	SEPTICEMIA	INPATIENT HOSPITAL	74481
7	74511	CARDIAC DYSRHYTHMIAS	DOCTORS OFFICE	74481
7	74511	CARDIOMYOPATHY	DOCTORS OFFICE	74481
7	74511	OTHER FORMS OF CHRONIC ISCHEMIC HEART DISEASE	DOCTORS OFFICE	74481
7	74379	OTHER DISORDERS OF URETHRA AND URINARY TRACT	DOCTORS OFFICE	74481
7	74379	SYMPTOMS INVOLVING URINARY SYSTEM	DOCTORS OFFICE	74481
7	74379	OTHER DISORDERS OF URETHRA AND URINARY TRACT	OUTSIDE INDEPENDENT LABORATORY	74481
7	74379	SYMPTOMS INVOLVING URINARY SYSTEM	OUTSIDE INDEPENDENT LABORATORY	74481
7	74413	ACUTE BRONCHITIS AND BRONCHIOLITIS	DOCTORS OFFICE	74481
7	74413	OTHER AND UNSPECIFIED ANEMIAS	DOCTORS OFFICE	74481
7	74413	ACUTE BRONCHITIS AND BRONCHIOLITIS	OUTSIDE INDEPENDENT LABORATORY	74481
7	74413	OTHER AND UNSPECIFIED ANEMIAS	OUTSIDE INDEPENDENT LABORATORY	74481
7	74846	SYMPTOMS INVOLVING DIGESTIVE SYSTEM	DOCTORS OFFICE	74481
7	74478	CHRONIC AIRWAYS OBSTRUCTION, NOT ELSEWHERE CLASSIFIED	INPATIENT HOSPITAL	74481
7	74478	FRACTURE OF RADIUS AND ULNA	INPATIENT HOSPITAL	74481
7	74478	OTHER AND UNSPECIFIED DISORDERS OF BACK	INPATIENT HOSPITAL	74481
7	74601	OTHER DISORDERS OF URETHRA AND URINARY TRACT	OUTSIDE INDEPENDENT LABORATORY	74481
7	74458	CIPROFLOXACIN	Pharmacy_Claim	74481
7	75042	DISEASES OF PANCREAS	DOCTORS OFFICE	74481
7	75042	SYMPTOMS INVOLVING DIGESTIVE SYSTEM	DOCTORS OFFICE	74481
7	74468	OTHER AND UNSPECIFIED ANEMIAS	DOCTORS OFFICE	74481
7	74468	SYMPTOMS INVOLVING RESPIRATORY SYSTEM AND OTHER CHEST SYMPTOMS	DOCTORS OFFICE	74481
7	74468	SYMPTOMS INVOLVING SKIN AND OTHER INTEGUMENTARY TISSUE	DOCTORS OFFICE	74481
7	74468	OTHER AND UNSPECIFIED ANEMIAS	OUTSIDE INDEPENDENT LABORATORY	74481
7	74468	SYMPTOMS INVOLVING RESPIRATORY SYSTEM AND OTHER CHEST SYMPTOMS	OUTSIDE INDEPENDENT LABORATORY	74481
7	74468	SYMPTOMS INVOLVING SKIN AND OTHER INTEGUMENTARY TISSUE	OUTSIDE INDEPENDENT LABORATORY	74481
7	74335	OCCLUSION AND STENOSIS OF PRECEREBRAL ARTERIES	DOCTORS OFFICE	74481
7	74469	FRACTURE OF RADIUS AND ULNA	DOCTORS OFFICE	74481
7	74469	FRACTURE OF RADIUS AND ULNA	OUTPATIENT HOSPITAL	74481
7	74408	PNEUMONIA, ORGANISM UNSPECIFIED	DOCTORS OFFICE	74481
7	74408	AZITHROMYCIN	Pharmacy_Claim	74481
7	74465	OTHER AND UNSPECIFIED DISORDER OF JOINT	INPATIENT HOSPITAL	74481
7	74465	OTHER AND UNSPECIFIED DISORDERS OF BACK	INPATIENT HOSPITAL	74481
7	74465	OTHER DISORDERS OF BONE AND CARTILAGE	INPATIENT HOSPITAL	74481
7	74465	OTHER AND UNSPECIFIED DISORDER OF JOINT	OUTPATIENT HOSPITAL	74481
7	74465	OTHER AND UNSPECIFIED DISORDERS OF BACK	OUTPATIENT HOSPITAL	74481
7	74465	OTHER DISORDERS OF BONE AND CARTILAGE	OUTPATIENT HOSPITAL	74481
7	74782	OLMESARTAN MEDOXOMIL	Pharmacy_Claim	74481
7	74503	CARDIAC DYSRHYTHMIAS	OUTSIDE INDEPENDENT LABORATORY	74481
7	74556	HEART FAILURE	INPATIENT HOSPITAL	74481
7	74556	HYPERPLASIA OF PROSTATE	INPATIENT HOSPITAL	74481
7	74556	OTHER COMPLICATIONS OF PROCEDURES, NOT ELSEWHERE CLASSIFIED	INPATIENT HOSPITAL	74481
7	74556	OTHER DISEASES OF LUNG	INPATIENT HOSPITAL	74481
7	75098	GLAUCOMA	DOCTORS OFFICE	74481
7	74917	GLAUCOMA	DOCTORS OFFICE	74481
7	74336	ESSENTIAL HYPERTENSION	OUTSIDE INDEPENDENT LABORATORY	74481
7	74336	GENERAL MEDICAL EXAMINATION	OUTSIDE INDEPENDENT LABORATORY	74481
7	74336	HYPERPLASIA OF PROSTATE	OUTSIDE INDEPENDENT LABORATORY	74481
7	74336	NONSPECIFIC FINDINGS ON EXAMINATION OF BLOOD	OUTSIDE INDEPENDENT LABORATORY	74481
7	74336	SYMPTOMS CONCERNING NUTRITION, METABOLISM, AND DEVELOPMENT	OUTSIDE INDEPENDENT LABORATORY	74481
7	74634	OTHER DISORDERS OF URETHRA AND URINARY TRACT	INPATIENT HOSPITAL	74481
7	74634	PNEUMONIA, ORGANISM UNSPECIFIED	INPATIENT HOSPITAL	74481
7	74498	CERTAIN ADVERSE EFFECTS, NOT ELSEWHERE CLASSIFIED	INPATIENT HOSPITAL	74481
7	74498	CHRONIC AIRWAYS OBSTRUCTION, NOT ELSEWHERE CLASSIFIED	INPATIENT HOSPITAL	74481
7	74498	CHRONIC BRONCHITIS	INPATIENT HOSPITAL	74481
7	74498	OTHER DISEASES OF LUNG	INPATIENT HOSPITAL	74481
7	74498	SEPTICEMIA	INPATIENT HOSPITAL	74481
7	74498	CERTAIN ADVERSE EFFECTS, NOT ELSEWHERE CLASSIFIED	PATIENT'S HOME	74481
7	74498	CHRONIC AIRWAYS OBSTRUCTION, NOT ELSEWHERE CLASSIFIED	PATIENT'S HOME	74481
7	74498	CHRONIC BRONCHITIS	PATIENT'S HOME	74481
7	74498	OTHER DISEASES OF LUNG	PATIENT'S HOME	74481
7	74498	SEPTICEMIA	PATIENT'S HOME	74481
7	74473	ACUTE MYOCARDIAL INFARCTION	INPATIENT HOSPITAL	74481
7	74399	CARDIAC DYSRHYTHMIAS	OUTSIDE INDEPENDENT LABORATORY	74481
7	74399	HYPERPLASIA OF PROSTATE	OUTSIDE INDEPENDENT LABORATORY	74481
7	74399	OTHER AND UNSPECIFIED ANEMIAS	OUTSIDE INDEPENDENT LABORATORY	74481
7	74399	SPECIAL SCREENING FOR MALIGNANT NEOPLASMS	OUTSIDE INDEPENDENT LABORATORY	74481
7	74701	DISORDERS OF LIPOID METABOLISM	DOCTORS OFFICE	74481
7	74701	ESSENTIAL HYPERTENSION	DOCTORS OFFICE	74481
7	74701	GENERAL SYMPTOMS	DOCTORS OFFICE	74481
7	74701	OTHER FORMS OF CHRONIC ISCHEMIC HEART DISEASE	DOCTORS OFFICE	74481
7	74701	PNEUMONIA, ORGANISM UNSPECIFIED	DOCTORS OFFICE	74481
7	74914	GLAUCOMA	DOCTORS OFFICE	74481
7	74558	CARDIAC DYSRHYTHMIAS	INPATIENT HOSPITAL	74481
7	74558	HEART FAILURE	INPATIENT HOSPITAL	74481
7	74558	OTHER DISEASES OF LUNG	INPATIENT HOSPITAL	74481
7	74855	ACUTE RENAL FAILURE	OUTSIDE INDEPENDENT LABORATORY	74481
7	74488	CERTAIN ADVERSE EFFECTS, NOT ELSEWHERE CLASSIFIED	INPATIENT HOSPITAL	74481
7	74488	OTHER DISEASES OF LUNG	INPATIENT HOSPITAL	74481
7	74488	SEPTICEMIA	INPATIENT HOSPITAL	74481
7	74488	SYMPTOMS INVOLVING CARDIOVASCULAR SYSTEM	INPATIENT HOSPITAL	74481
7	74492	ACUTE MYOCARDIAL INFARCTION	DOCTORS OFFICE	74481
7	74492	CARDIAC DYSRHYTHMIAS	DOCTORS OFFICE	74481
7	74492	ESSENTIAL HYPERTENSION	DOCTORS OFFICE	74481
7	74834	ESSENTIAL HYPERTENSION	DOCTORS OFFICE	74481
7	74834	GENERAL SYMPTOMS	DOCTORS OFFICE	74481
7	74862	ACUTE RENAL FAILURE	DOCTORS OFFICE	74481
7	74364	OTHER DISORDERS OF URETHRA AND URINARY TRACT	DOCTORS OFFICE	74481
7	74364	SYMPTOMS INVOLVING URINARY SYSTEM	DOCTORS OFFICE	74481
7	74364	OTHER DISORDERS OF URETHRA AND URINARY TRACT	OUTSIDE INDEPENDENT LABORATORY	74481
7	74364	SYMPTOMS INVOLVING URINARY SYSTEM	OUTSIDE INDEPENDENT LABORATORY	74481
7	74370	SYMPTOMS INVOLVING URINARY SYSTEM	DOCTORS OFFICE	74481
7	74497	CERTAIN ADVERSE EFFECTS, NOT ELSEWHERE CLASSIFIED	INPATIENT HOSPITAL	74481
7	74497	CHRONIC BRONCHITIS	INPATIENT HOSPITAL	74481
7	74497	OTHER DISEASES OF LUNG	INPATIENT HOSPITAL	74481
7	74497	SEPTICEMIA	INPATIENT HOSPITAL	74481
7	74440	NONSPECIFIC ABNORMAL RESULTS OF FUNCTION STUDIES	DOCTORS OFFICE	74481
7	74504	CERTAIN ADVERSE EFFECTS, NOT ELSEWHERE CLASSIFIED	INPATIENT HOSPITAL	74481
7	74504	OTHER AND UNSPECIFIED AFTERCARE	INPATIENT HOSPITAL	74481
7	74504	OTHER DISEASES OF LUNG	INPATIENT HOSPITAL	74481
7	74504	PLEURISY	INPATIENT HOSPITAL	74481
7	74504	SEPTICEMIA	INPATIENT HOSPITAL	74481
7	74504	SYMPTOMS INVOLVING CARDIOVASCULAR SYSTEM	INPATIENT HOSPITAL	74481
7	74792	ACUTE SINUSITIS	DOCTORS OFFICE	74481
7	74792	SYMPTOMS CONCERNING NUTRITION, METABOLISM, AND DEVELOPMENT	DOCTORS OFFICE	74481
7	74792	SYMPTOMS INVOLVING DIGESTIVE SYSTEM	DOCTORS OFFICE	74481
8	74283	DILTIAZEM HYDROCHLORIDE	Pharmacy_Claim	74127
8	74715	POSTINFLAMMATORY PULMONARY FIBROSIS	PATIENT'S HOME	74127
8	74642	MALIGNANT NEOPLASM OF BLADDER	DOCTORS OFFICE	74127
8	74642	OTHER DISORDERS OF URETHRA AND URINARY TRACT	DOCTORS OFFICE	74127
8	74642	SPECIAL INVESTIGATIONS AND EXAMINATIONS	DOCTORS OFFICE	74127
8	74642	MALIGNANT NEOPLASM OF BLADDER	OUTSIDE INDEPENDENT LABORATORY	74127
8	74642	OTHER DISORDERS OF URETHRA AND URINARY TRACT	OUTSIDE INDEPENDENT LABORATORY	74127
8	74642	SPECIAL INVESTIGATIONS AND EXAMINATIONS	OUTSIDE INDEPENDENT LABORATORY	74127
8	74100	INGUINAL HERNIA	OUTPATIENT HOSPITAL	74127
8	74233	POSTINFLAMMATORY PULMONARY FIBROSIS	DOCTORS OFFICE	74127
8	74033	PROPRANOLOL HYDROCHLORIDE	Pharmacy_Claim	74127
8	74539	MALIGNANT NEOPLASM OF BLADDER	DOCTORS OFFICE	74127
8	74539	OTHER DISORDERS OF URETHRA AND URINARY TRACT	DOCTORS OFFICE	74127
8	74186	POSTINFLAMMATORY PULMONARY FIBROSIS	DOCTORS OFFICE	74127
8	74992	OTHER SYMPTOMS INVOLVING ABDOMEN AND PELVIS	DOCTORS OFFICE	74127
8	74992	POSTINFLAMMATORY PULMONARY FIBROSIS	DOCTORS OFFICE	74127
8	74992	OTHER SYMPTOMS INVOLVING ABDOMEN AND PELVIS	PATIENT'S HOME	74127
8	74992	POSTINFLAMMATORY PULMONARY FIBROSIS	PATIENT'S HOME	74127
8	75053	POSTINFLAMMATORY PULMONARY FIBROSIS	PATIENT'S HOME	74127
8	74414	POSTINFLAMMATORY PULMONARY FIBROSIS	PATIENT'S HOME	74127
8	74274	OTHER DISORDERS OF URETHRA AND URINARY TRACT	DOCTORS OFFICE	74127
8	74274	SPECIAL INVESTIGATIONS AND EXAMINATIONS	DOCTORS OFFICE	74127
8	74274	OTHER DISORDERS OF URETHRA AND URINARY TRACT	OUTSIDE INDEPENDENT LABORATORY	74127
8	74274	SPECIAL INVESTIGATIONS AND EXAMINATIONS	OUTSIDE INDEPENDENT LABORATORY	74127
8	74274	CIPROFLOXACIN	Pharmacy_Claim	74127
8	74719	POSTINFLAMMATORY PULMONARY FIBROSIS	PATIENT'S HOME	74127
8	73869	ESSENTIAL HYPERTENSION	OUTSIDE INDEPENDENT LABORATORY	74127
8	74899	POSTINFLAMMATORY PULMONARY FIBROSIS	PATIENT'S HOME	74127
8	74149	POSTINFLAMMATORY PULMONARY FIBROSIS	OUTSIDE INDEPENDENT LABORATORY	74127
8	74593	POSTINFLAMMATORY PULMONARY FIBROSIS	PATIENT'S HOME	74127
8	74593	MEGESTROL ACETATE	Pharmacy_Claim	74127
8	74434	ACUTE UPPER RESPIRATORY INFECTIONS OF MULTIPLE OR UNSPECIFIED SITES	DOCTORS OFFICE	74127
8	74434	POSTINFLAMMATORY PULMONARY FIBROSIS	DOCTORS OFFICE	74127
8	74411	POSTINFLAMMATORY PULMONARY FIBROSIS	PATIENT'S HOME	74127
8	74250	OTHER AND UNSPECIFIED DISORDER OF JOINT	DOCTORS OFFICE	74127
8	74502	POSTINFLAMMATORY PULMONARY FIBROSIS	PATIENT'S HOME	74127
8	74247	ATENOLOL	Pharmacy_Claim	74127
8	74231	DILTIAZEM HYDROCHLORIDE	Pharmacy_Claim	74127
8	74989	POSTINFLAMMATORY PULMONARY FIBROSIS	PATIENT'S HOME	74127
8	74230	OSTEOARTHROSIS AND ALLIED DISORDERS	DOCTORS OFFICE	74127
8	74230	OTHER AND UNSPECIFIED ARTHROPATHIES	DOCTORS OFFICE	74127
8	74475	POSTINFLAMMATORY PULMONARY FIBROSIS	PATIENT'S HOME	74127
8	74120	CITALOPRAM HYDROBROMIDE	Pharmacy_Claim	74127
8	75081	MEGESTROL ACETATE	Pharmacy_Claim	74127
8	75000	ESSENTIAL HYPERTENSION	DOCTORS OFFICE	74127
8	75000	GENERAL SYMPTOMS	DOCTORS OFFICE	74127
8	75000	MALIGNANT NEOPLASM OF BLADDER	DOCTORS OFFICE	74127
8	75000	OTHER SYMPTOMS INVOLVING ABDOMEN AND PELVIS	DOCTORS OFFICE	74127
8	75082	ESSENTIAL HYPERTENSION	SKILLED NURSING FACILITY	74127
8	75082	FRACTURE OF NECK OF FEMUR	SKILLED NURSING FACILITY	74127
8	75082	OTHER DISEASES OF LUNG	SKILLED NURSING FACILITY	74127
8	75082	POSTINFLAMMATORY PULMONARY FIBROSIS	SKILLED NURSING FACILITY	74127
8	75019	POSTINFLAMMATORY PULMONARY FIBROSIS	PATIENT'S HOME	74127
8	74089	GENERAL SYMPTOMS	OUTSIDE INDEPENDENT LABORATORY	74127
8	74144	POSTINFLAMMATORY PULMONARY FIBROSIS	DOCTORS OFFICE	74127
8	74144	SYMPTOMS INVOLVING RESPIRATORY SYSTEM AND OTHER CHEST SYMPTOMS	DOCTORS OFFICE	74127
8	74384	POSTINFLAMMATORY PULMONARY FIBROSIS	PATIENT'S HOME	74127
8	74349	POSTINFLAMMATORY PULMONARY FIBROSIS	PATIENT'S HOME	74127
8	74462	POSTINFLAMMATORY PULMONARY FIBROSIS	DOCTORS OFFICE	74127
8	74661	NEED FOR PROPHYLACTIC VACCINATION AND INOCULATION AGAINST CERTAIN VIRAL DISEASES	DOCTORS OFFICE	74127
8	75090	ESSENTIAL HYPERTENSION	SKILLED NURSING FACILITY	74127
8	75090	FRACTURE OF NECK OF FEMUR	SKILLED NURSING FACILITY	74127
8	75090	OTHER DISEASES OF LUNG	SKILLED NURSING FACILITY	74127
8	75090	POSTINFLAMMATORY PULMONARY FIBROSIS	SKILLED NURSING FACILITY	74127
8	75089	SPECIAL INVESTIGATIONS AND EXAMINATIONS	OUTPATIENT HOSPITAL	74127
8	75089	SYMPTOMS INVOLVING RESPIRATORY SYSTEM AND OTHER CHEST SYMPTOMS	OUTPATIENT HOSPITAL	74127
8	74556	MEGESTROL ACETATE	Pharmacy_Claim	74127
8	74053	OTHER DISORDERS OF CERVICAL REGION	DOCTORS OFFICE	74127
8	74179	DILTIAZEM HYDROCHLORIDE	Pharmacy_Claim	74127
8	74685	POSTINFLAMMATORY PULMONARY FIBROSIS	PATIENT'S HOME	74127
8	74678	MALIGNANT NEOPLASM OF BLADDER	DOCTORS OFFICE	74127
8	74678	OTHER DISORDERS OF URETHRA AND URINARY TRACT	DOCTORS OFFICE	74127
8	74779	OTHER AND UNSPECIFIED DISORDERS OF BACK	DOCTORS OFFICE	74127
8	74170	OTHER ALVEOLAR AND PARIETOALVEOLAR PNEUMOPATHY	OUTPATIENT HOSPITAL	74127
8	74170	SYMPTOMS INVOLVING RESPIRATORY SYSTEM AND OTHER CHEST SYMPTOMS	OUTPATIENT HOSPITAL	74127
8	74821	LEVOTHYROXINE SODIUM	Pharmacy_Claim	74127
8	74340	DISORDERS OF LIPOID METABOLISM	DOCTORS OFFICE	74127
8	74340	FAMILY HISTORY OF MALIGNANT NEOPLASM	DOCTORS OFFICE	74127
8	74340	HYPERTENSIVE HEART DISEASE	DOCTORS OFFICE	74127
8	74872	POSTINFLAMMATORY PULMONARY FIBROSIS	PATIENT'S HOME	74127
8	75080	POSTINFLAMMATORY PULMONARY FIBROSIS	PATIENT'S HOME	74127
8	75068	ESSENTIAL HYPERTENSION	SKILLED NURSING FACILITY	74127
8	75068	FRACTURE OF NECK OF FEMUR	SKILLED NURSING FACILITY	74127
8	75068	OTHER DISEASES OF LUNG	SKILLED NURSING FACILITY	74127
8	75068	POSTINFLAMMATORY PULMONARY FIBROSIS	SKILLED NURSING FACILITY	74127
8	73916	ESSENTIAL HYPERTENSION	DOCTORS OFFICE	74127
8	75049	ESSENTIAL HYPERTENSION	CUSTODIAL CARE FACILITY	74127
8	75049	FRACTURE OF NECK OF FEMUR	CUSTODIAL CARE FACILITY	74127
8	75049	OTHER DISEASES OF LUNG	CUSTODIAL CARE FACILITY	74127
8	75049	POSTINFLAMMATORY PULMONARY FIBROSIS	CUSTODIAL CARE FACILITY	74127
8	75061	ESSENTIAL HYPERTENSION	SKILLED NURSING FACILITY	74127
8	75061	FRACTURE OF NECK OF FEMUR	SKILLED NURSING FACILITY	74127
8	75061	OTHER DISEASES OF LUNG	SKILLED NURSING FACILITY	74127
8	75061	POSTINFLAMMATORY PULMONARY FIBROSIS	SKILLED NURSING FACILITY	74127
8	74568	DEFICIENCY OF B-COMPLEX COMPONENTS	DOCTORS OFFICE	74127
8	74568	DISORDERS OF MUSCLE, LIGAMENT, AND FASCIA	DOCTORS OFFICE	74127
8	74568	MALIGNANT NEOPLASM OF BLADDER	DOCTORS OFFICE	74127
8	74568	OTHER AND UNSPECIFIED PROTEIN-CALORIE MALNUTRITION	DOCTORS OFFICE	74127
8	74568	DEFICIENCY OF B-COMPLEX COMPONENTS	OUTSIDE INDEPENDENT LABORATORY	74127
8	74568	DISORDERS OF MUSCLE, LIGAMENT, AND FASCIA	OUTSIDE INDEPENDENT LABORATORY	74127
8	74568	MALIGNANT NEOPLASM OF BLADDER	OUTSIDE INDEPENDENT LABORATORY	74127
8	74568	OTHER AND UNSPECIFIED PROTEIN-CALORIE MALNUTRITION	OUTSIDE INDEPENDENT LABORATORY	74127
8	74645	CIPROFLOXACIN HYDROCHLORIDE	Pharmacy_Claim	74127
8	74266	POSTINFLAMMATORY PULMONARY FIBROSIS	DOCTORS OFFICE	74127
8	74750	POSTINFLAMMATORY PULMONARY FIBROSIS	PATIENT'S HOME	74127
8	75031	ACQUIRED HYPOTHYROIDISM	INPATIENT HOSPITAL	74127
8	75031	CONGENITAL ANOMALIES OF URINARY SYSTEM	INPATIENT HOSPITAL	74127
8	75031	ESSENTIAL HYPERTENSION	INPATIENT HOSPITAL	74127
8	75031	POSTINFLAMMATORY PULMONARY FIBROSIS	INPATIENT HOSPITAL	74127
8	74566	POSTINFLAMMATORY PULMONARY FIBROSIS	PATIENT'S HOME	74127
8	74769	ACQUIRED HYPOTHYROIDISM	OUTSIDE INDEPENDENT LABORATORY	74127
8	74769	ESSENTIAL HYPERTENSION	OUTSIDE INDEPENDENT LABORATORY	74127
8	74769	SPECIAL SCREENING FOR ENDOCRINE, NUTRITIONAL, METABOLIC, AND IMMUNITY DISORDERS	OUTSIDE INDEPENDENT LABORATORY	74127
8	74293	OTHER DISORDERS OF URETHRA AND URINARY TRACT	DOCTORS OFFICE	74127
8	74293	SPECIAL INVESTIGATIONS AND EXAMINATIONS	DOCTORS OFFICE	74127
8	74293	OTHER DISORDERS OF URETHRA AND URINARY TRACT	OUTSIDE INDEPENDENT LABORATORY	74127
8	74293	SPECIAL INVESTIGATIONS AND EXAMINATIONS	OUTSIDE INDEPENDENT LABORATORY	74127
8	74064	LEVOTHYROXINE SODIUM	Pharmacy_Claim	74127
8	74658	POSTINFLAMMATORY PULMONARY FIBROSIS	PATIENT'S HOME	74127
8	74533	POSTINFLAMMATORY PULMONARY FIBROSIS	PATIENT'S HOME	74127
8	75050	POSTINFLAMMATORY PULMONARY FIBROSIS	PATIENT'S HOME	74127
8	74655	MEGESTROL ACETATE	Pharmacy_Claim	74127
8	74129	HEART FAILURE	INPATIENT HOSPITAL	74127
8	74903	POSTINFLAMMATORY PULMONARY FIBROSIS	PATIENT'S HOME	74127
8	74537	POSTINFLAMMATORY PULMONARY FIBROSIS	PATIENT'S HOME	74127
8	74185	PNEUMONIA, ORGANISM UNSPECIFIED	DOCTORS OFFICE	74127
8	74185	POSTINFLAMMATORY PULMONARY FIBROSIS	DOCTORS OFFICE	74127
8	74185	SYMPTOMS INVOLVING RESPIRATORY SYSTEM AND OTHER CHEST SYMPTOMS	DOCTORS OFFICE	74127
8	74553	TERBINAFINE HYDROCHLORIDE	Pharmacy_Claim	74127
8	74650	CARCINOMA IN SITU OF BREAST AND GENITOURINARY SYSTEM	DOCTORS OFFICE	74127
8	74650	MALIGNANT NEOPLASM OF BLADDER	DOCTORS OFFICE	74127
8	74650	OTHER DISORDERS OF URETHRA AND URINARY TRACT	DOCTORS OFFICE	74127
8	74650	CARCINOMA IN SITU OF BREAST AND GENITOURINARY SYSTEM	OUTPATIENT HOSPITAL	74127
8	74650	MALIGNANT NEOPLASM OF BLADDER	OUTPATIENT HOSPITAL	74127
8	74650	OTHER DISORDERS OF URETHRA AND URINARY TRACT	OUTPATIENT HOSPITAL	74127
8	74087	GENERAL SYMPTOMS	DOCTORS OFFICE	74127
8	75056	ESSENTIAL HYPERTENSION	SKILLED NURSING FACILITY	74127
8	75056	FRACTURE OF NECK OF FEMUR	SKILLED NURSING FACILITY	74127
8	75056	OTHER DISEASES OF LUNG	SKILLED NURSING FACILITY	74127
8	75056	POSTINFLAMMATORY PULMONARY FIBROSIS	SKILLED NURSING FACILITY	74127
8	74694	MALIGNANT NEOPLASM OF BLADDER	DOCTORS OFFICE	74127
8	74694	OTHER DISORDERS OF URETHRA AND URINARY TRACT	DOCTORS OFFICE	74127
8	74026	CHRONIC PHARYNGITIS AND NASOPHARYNGITIS	DOCTORS OFFICE	74127
8	74026	OTHER DERMATOSES	DOCTORS OFFICE	74127
8	74026	OTHER DISORDERS OF CERVICAL REGION	DOCTORS OFFICE	74127
8	74026	SYMPTOMS INVOLVING RESPIRATORY SYSTEM AND OTHER CHEST SYMPTOMS	DOCTORS OFFICE	74127
8	75054	ESSENTIAL HYPERTENSION	SKILLED NURSING FACILITY	74127
8	75054	FRACTURE OF NECK OF FEMUR	SKILLED NURSING FACILITY	74127
8	75054	OTHER DISEASES OF LUNG	SKILLED NURSING FACILITY	74127
8	75054	POSTINFLAMMATORY PULMONARY FIBROSIS	SKILLED NURSING FACILITY	74127
8	74931	POSTINFLAMMATORY PULMONARY FIBROSIS	PATIENT'S HOME	74127
8	74522	TERBINAFINE HYDROCHLORIDE	Pharmacy_Claim	74127
8	74231	POSTINFLAMMATORY PULMONARY FIBROSIS	PATIENT'S HOME	74127
8	74132	ESSENTIAL HYPERTENSION	INPATIENT HOSPITAL	74127
8	74132	GENERAL SYMPTOMS	INPATIENT HOSPITAL	74127
8	74132	OTHER ALVEOLAR AND PARIETOALVEOLAR PNEUMOPATHY	INPATIENT HOSPITAL	74127
8	74132	OTHER ILL-DEFINED AND UNKNOWN CAUSES OF MORBIDITY AND MORTALITY	INPATIENT HOSPITAL	74127
8	74265	POSTINFLAMMATORY PULMONARY FIBROSIS	DOCTORS OFFICE	74127
8	74265	LEVOTHYROXINE SODIUM	Pharmacy_Claim	74127
8	74074	OTHER DISORDERS OF CERVICAL REGION	DOCTORS OFFICE	74127
8	74300	CATARACT	DOCTORS OFFICE	74127
8	74092	INGUINAL HERNIA	DOCTORS OFFICE	74127
8	74827	CARE INVOLVING USE OF REHABILITATION PROCEDURES	OUTPATIENT HOSPITAL	74127
8	74827	OTHER AND UNSPECIFIED DISORDER OF JOINT	OUTPATIENT HOSPITAL	74127
8	74445	POSTINFLAMMATORY PULMONARY FIBROSIS	PATIENT'S HOME	74127
8	74962	POSTINFLAMMATORY PULMONARY FIBROSIS	PATIENT'S HOME	74127
8	74127	CARDIOMYOPATHY	DOCTORS OFFICE	74127
8	74127	DISORDERS OF PENIS	DOCTORS OFFICE	74127
8	74127	HYPERTENSIVE HEART DISEASE	DOCTORS OFFICE	74127
8	74127	SYMPTOMS INVOLVING RESPIRATORY SYSTEM AND OTHER CHEST SYMPTOMS	DOCTORS OFFICE	74127
8	74127	DILTIAZEM HYDROCHLORIDE	Pharmacy_Claim	74127
8	75037	ESSENTIAL HYPERTENSION	SKILLED NURSING FACILITY	74127
8	75037	FRACTURE OF NECK OF FEMUR	SKILLED NURSING FACILITY	74127
8	75037	OTHER DISEASES OF LUNG	SKILLED NURSING FACILITY	74127
8	75037	POSTINFLAMMATORY PULMONARY FIBROSIS	SKILLED NURSING FACILITY	74127
8	74843	MALIGNANT NEOPLASM OF BLADDER	DOCTORS OFFICE	74127
8	74868	POSTINFLAMMATORY PULMONARY FIBROSIS	PATIENT'S HOME	74127
8	74175	POSTINFLAMMATORY PULMONARY FIBROSIS	PATIENT'S HOME	74127
8	74175	LEVOTHYROXINE SODIUM	Pharmacy_Claim	74127
8	74441	POSTINFLAMMATORY PULMONARY FIBROSIS	PATIENT'S HOME	74127
8	74428	POSTINFLAMMATORY PULMONARY FIBROSIS	DOCTORS OFFICE	74127
8	74428	SYMPTOMS INVOLVING RESPIRATORY SYSTEM AND OTHER CHEST SYMPTOMS	DOCTORS OFFICE	74127
8	74554	DISORDERS OF LIPOID METABOLISM	DOCTORS OFFICE	74127
8	74554	ESSENTIAL HYPERTENSION	DOCTORS OFFICE	74127
8	74554	NONSPECIFIC ABNORMAL RESULTS OF FUNCTION STUDIES	DOCTORS OFFICE	74127
8	75029	ACQUIRED HYPOTHYROIDISM	INPATIENT HOSPITAL	74127
8	75029	CONGENITAL ANOMALIES OF URINARY SYSTEM	INPATIENT HOSPITAL	74127
8	75029	ESSENTIAL HYPERTENSION	INPATIENT HOSPITAL	74127
8	75029	FRACTURE OF NECK OF FEMUR	INPATIENT HOSPITAL	74127
8	75029	POSTINFLAMMATORY PULMONARY FIBROSIS	INPATIENT HOSPITAL	74127
8	74813	OTHER AND UNSPECIFIED ARTHROPATHIES	DOCTORS OFFICE	74127
8	74813	POSTINFLAMMATORY PULMONARY FIBROSIS	DOCTORS OFFICE	74127
8	74145	HEART FAILURE	OUTSIDE INDEPENDENT LABORATORY	74127
8	75086	ACQUIRED HYPOTHYROIDISM	OUTPATIENT HOSPITAL	74127
8	75086	ESSENTIAL HYPERTENSION	OUTPATIENT HOSPITAL	74127
8	75086	OTHER AND UNSPECIFIED ANEMIAS	OUTPATIENT HOSPITAL	74127
8	74597	POSTINFLAMMATORY PULMONARY FIBROSIS	PATIENT'S HOME	74127
8	74790	OTHER AND UNSPECIFIED DISORDERS OF BACK	DOCTORS OFFICE	74127
8	74671	MALIGNANT NEOPLASM OF BLADDER	DOCTORS OFFICE	74127
8	74671	OTHER DISORDERS OF URETHRA AND URINARY TRACT	DOCTORS OFFICE	74127
8	75085	PROPRANOLOL HYDROCHLORIDE	Pharmacy_Claim	74127
8	75085	ESSENTIAL HYPERTENSION	SKILLED NURSING FACILITY	74127
8	75085	FRACTURE OF NECK OF FEMUR	SKILLED NURSING FACILITY	74127
8	75085	OTHER DISEASES OF LUNG	SKILLED NURSING FACILITY	74127
8	75085	POSTINFLAMMATORY PULMONARY FIBROSIS	SKILLED NURSING FACILITY	74127
8	74242	GENERAL MEDICAL EXAMINATION	DOCTORS OFFICE	74127
8	74242	HYPERTENSIVE HEART DISEASE	DOCTORS OFFICE	74127
8	74242	OTHER DISORDERS OF URETHRA AND URINARY TRACT	DOCTORS OFFICE	74127
8	74242	SPECIAL INVESTIGATIONS AND EXAMINATIONS	DOCTORS OFFICE	74127
8	74242	GENERAL MEDICAL EXAMINATION	OUTSIDE INDEPENDENT LABORATORY	74127
8	74242	HYPERTENSIVE HEART DISEASE	OUTSIDE INDEPENDENT LABORATORY	74127
8	74242	OTHER DISORDERS OF URETHRA AND URINARY TRACT	OUTSIDE INDEPENDENT LABORATORY	74127
8	74242	SPECIAL INVESTIGATIONS AND EXAMINATIONS	OUTSIDE INDEPENDENT LABORATORY	74127
8	74112	CARE INVOLVING USE OF REHABILITATION PROCEDURES	OUTPATIENT HOSPITAL	74127
8	74112	OTHER DISORDERS OF CERVICAL REGION	OUTPATIENT HOSPITAL	74127
8	75030	ACQUIRED HYPOTHYROIDISM	INPATIENT HOSPITAL	74127
8	75030	CONGENITAL ANOMALIES OF URINARY SYSTEM	INPATIENT HOSPITAL	74127
8	75030	ESSENTIAL HYPERTENSION	INPATIENT HOSPITAL	74127
8	75030	POSTINFLAMMATORY PULMONARY FIBROSIS	INPATIENT HOSPITAL	74127
8	74130	ACUTE RENAL FAILURE	INPATIENT HOSPITAL	74127
8	74130	HEART FAILURE	INPATIENT HOSPITAL	74127
8	74130	POSTINFLAMMATORY PULMONARY FIBROSIS	INPATIENT HOSPITAL	74127
8	74141	HEART FAILURE	OUTSIDE INDEPENDENT LABORATORY	74127
8	74207	DILTIAZEM HYDROCHLORIDE	Pharmacy_Claim	74127
8	74357	GENERAL MEDICAL EXAMINATION	DOCTORS OFFICE	74127
8	74357	PERIPHERAL ENTHESOPATHIES AND ALLIED SYNDROMES	DOCTORS OFFICE	74127
8	74357	POSTINFLAMMATORY PULMONARY FIBROSIS	DOCTORS OFFICE	74127
8	74830	CARE INVOLVING USE OF REHABILITATION PROCEDURES	OUTPATIENT HOSPITAL	74127
8	74830	OTHER AND UNSPECIFIED DISORDER OF JOINT	OUTPATIENT HOSPITAL	74127
8	74777	POSTINFLAMMATORY PULMONARY FIBROSIS	PATIENT'S HOME	74127
9	74817	OTHER AND UNSPECIFIED AFTERCARE	OUTSIDE INDEPENDENT LABORATORY	74185
9	74817	OTHER DISORDERS OF KIDNEY AND URETER	OUTSIDE INDEPENDENT LABORATORY	74185
9	74814	LEVOTHYROXINE SODIUM	Pharmacy_Claim	74185
9	74307	RISPERIDONE	Pharmacy_Claim	74185
9	74807	HEART FAILURE	SKILLED NURSING FACILITY	74185
9	74807	HYPERKINETIC SYNDROME OF CHILDHOOD	SKILLED NURSING FACILITY	74185
9	74243	PNEUMONIA, ORGANISM UNSPECIFIED	PATIENT'S HOME	74185
9	74212	DONEPEZIL HYDROCHLORIDE	Pharmacy_Claim	74185
9	74008	ESSENTIAL HYPERTENSION	DOCTORS OFFICE	74185
9	74008	OTHER CEREBRAL DEGENERATIONS	DOCTORS OFFICE	74185
9	74008	OTHER ORGANIC PSYCHOTIC CONDITIONS (CHRONIC)	DOCTORS OFFICE	74185
9	74008	DIGOXIN	Pharmacy_Claim	74185
9	74008	DONEPEZIL HYDROCHLORIDE	Pharmacy_Claim	74185
9	74483	HYPERKINETIC SYNDROME OF CHILDHOOD	DOCTORS OFFICE	74185
9	74483	OTHER ILL-DEFINED AND UNKNOWN CAUSES OF MORBIDITY AND MORTALITY	DOCTORS OFFICE	74185
9	74483	RISPERIDONE	Pharmacy_Claim	74185
9	74186	ACUTE BUT ILL-DEFINED CEREBROVASCULAR DISEASE	INPATIENT HOSPITAL	74185
9	74186	HEART FAILURE	INPATIENT HOSPITAL	74185
9	74186	HEMIPLEGIA AND HEMIPARESIS	INPATIENT HOSPITAL	74185
9	74562	OTHER AND UNSPECIFIED ANEMIAS	OUTSIDE INDEPENDENT LABORATORY	74185
9	74562	OTHER DISORDERS OF KIDNEY AND URETER	OUTSIDE INDEPENDENT LABORATORY	74185
9	74194	GENERAL SYMPTOMS	NURSING FACILITY	74185
9	74194	SYMPTOMS CONCERNING NUTRITION, METABOLISM, AND DEVELOPMENT	NURSING FACILITY	74185
9	74342	SPIRONOLACTONE	Pharmacy_Claim	74185
9	74147	SPECIAL SCREENING FOR OTHER CONDITIONS	DOCTORS OFFICE	74185
9	74930	ACQUIRED HYPOTHYROIDISM	OUTSIDE INDEPENDENT LABORATORY	74185
9	74930	DIABETES MELLITUS	OUTSIDE INDEPENDENT LABORATORY	74185
9	74930	DISORDERS OF LIPOID METABOLISM	OUTSIDE INDEPENDENT LABORATORY	74185
9	74930	GENERAL SYMPTOMS	OUTSIDE INDEPENDENT LABORATORY	74185
9	74930	HYPERTENSIVE HEART DISEASE	OUTSIDE INDEPENDENT LABORATORY	74185
9	74930	LOVASTATIN	Pharmacy_Claim	74185
9	74678	DISORDERS OF FLUID, ELECTROLYTE, AND ACID-BASE BALANCE	OUTSIDE INDEPENDENT LABORATORY	74185
9	74678	OTHER AND UNSPECIFIED ANEMIAS	OUTSIDE INDEPENDENT LABORATORY	74185
9	74681	DISORDERS OF FLUID, ELECTROLYTE, AND ACID-BASE BALANCE	OUTSIDE INDEPENDENT LABORATORY	74185
9	74681	OTHER AND UNSPECIFIED ANEMIAS	OUTSIDE INDEPENDENT LABORATORY	74185
9	74586	RISPERIDONE	Pharmacy_Claim	74185
9	74074	SPIRONOLACTONE	Pharmacy_Claim	74185
9	74405	SPIRONOLACTONE	Pharmacy_Claim	74185
9	74100	SPIRONOLACTONE	Pharmacy_Claim	74185
9	74077	OTHER AND UNSPECIFIED SYPHILIS	DOCTORS OFFICE	74185
9	74429	LEVOTHYROXINE SODIUM	Pharmacy_Claim	74185
9	74915	ACQUIRED HYPOTHYROIDISM	OUTSIDE INDEPENDENT LABORATORY	74185
9	74915	DIABETES MELLITUS	OUTSIDE INDEPENDENT LABORATORY	74185
9	74915	DISORDERS OF LIPOID METABOLISM	OUTSIDE INDEPENDENT LABORATORY	74185
9	74915	HYPERTENSIVE HEART DISEASE	OUTSIDE INDEPENDENT LABORATORY	74185
9	74915	BECLOMETHASONE DIPROPIONATE	Pharmacy_Claim	74185
9	74551	OTHER DISORDERS OF KIDNEY AND URETER	OUTSIDE INDEPENDENT LABORATORY	74185
9	74533	LEVOTHYROXINE SODIUM	Pharmacy_Claim	74185
9	74790	NEOPLASM OF UNCERTAIN BEHAVIOR OF OTHER AND UNSPECIFIED SITES AND TISSUES	DOCTORS OFFICE	74185
9	74790	NEOPLASM OF UNSPECIFIED NATURE	DOCTORS OFFICE	74185
9	74790	OTHER MALIGNANT NEOPLASM OF SKIN	DOCTORS OFFICE	74185
9	74790	NEOPLASM OF UNCERTAIN BEHAVIOR OF OTHER AND UNSPECIFIED SITES AND TISSUES	OUTSIDE INDEPENDENT LABORATORY	74185
9	74790	NEOPLASM OF UNSPECIFIED NATURE	OUTSIDE INDEPENDENT LABORATORY	74185
9	74790	OTHER MALIGNANT NEOPLASM OF SKIN	OUTSIDE INDEPENDENT LABORATORY	74185
9	74096	CARDIAC DYSRHYTHMIAS	INPATIENT HOSPITAL	74185
9	74096	GENERAL SYMPTOMS	INPATIENT HOSPITAL	74185
9	74096	OTHER CEREBRAL DEGENERATIONS	INPATIENT HOSPITAL	74185
9	74371	SPIRONOLACTONE	Pharmacy_Claim	74185
9	74203	OCCLUSION OF CEREBRAL ARTERIES	NURSING FACILITY	74185
9	74203	OTHER ILL-DEFINED AND UNKNOWN CAUSES OF MORBIDITY AND MORTALITY	NURSING FACILITY	74185
9	74203	PARKINSON'S DISEASE	NURSING FACILITY	74185
9	74203	SYMPTOMS CONCERNING NUTRITION, METABOLISM, AND DEVELOPMENT	NURSING FACILITY	74185
9	74020	GENERAL SYMPTOMS	DOCTORS OFFICE	74185
9	74020	METFORMIN HYDROCHLORIDE	Pharmacy_Claim	74185
9	74115	ACQUIRED HYPOTHYROIDISM	DOCTORS OFFICE	74185
9	74115	DISORDERS OF LIPOID METABOLISM	DOCTORS OFFICE	74185
9	74115	GENERAL MEDICAL EXAMINATION	DOCTORS OFFICE	74185
9	74115	POSTINFLAMMATORY PULMONARY FIBROSIS	DOCTORS OFFICE	74185
9	74115	SPECIAL SCREENING FOR MALIGNANT NEOPLASMS	DOCTORS OFFICE	74185
9	74115	SPIRONOLACTONE	Pharmacy_Claim	74185
9	74189	PNEUMONIA, ORGANISM UNSPECIFIED	OUTPATIENT HOSPITAL	74185
9	74289	RISPERIDONE	Pharmacy_Claim	74185
9	74391	IRON DEFICIENCY ANEMIAS	OUTSIDE INDEPENDENT LABORATORY	74185
9	74391	OTHER AND UNSPECIFIED ANEMIAS	OUTSIDE INDEPENDENT LABORATORY	74185
9	74819	ACQUIRED HYPOTHYROIDISM	OUTSIDE INDEPENDENT LABORATORY	74185
9	74819	DIABETES MELLITUS	OUTSIDE INDEPENDENT LABORATORY	74185
9	74819	DISORDERS OF LIPOID METABOLISM	OUTSIDE INDEPENDENT LABORATORY	74185
9	74819	HYPERTENSIVE HEART DISEASE	OUTSIDE INDEPENDENT LABORATORY	74185
9	74422	BECLOMETHASONE DIPROPIONATE	Pharmacy_Claim	74185
9	74060	ACQUIRED HYPOTHYROIDISM	OUTSIDE INDEPENDENT LABORATORY	74185
9	74060	DISORDERS OF LIPOID METABOLISM	OUTSIDE INDEPENDENT LABORATORY	74185
9	74060	ESSENTIAL HYPERTENSION	OUTSIDE INDEPENDENT LABORATORY	74185
9	74652	RISPERIDONE	Pharmacy_Claim	74185
9	74666	POSTINFLAMMATORY PULMONARY FIBROSIS	DOCTORS OFFICE	74185
9	74611	LEVOTHYROXINE SODIUM	Pharmacy_Claim	74185
9	74253	SYMPTOMS INVOLVING RESPIRATORY SYSTEM AND OTHER CHEST SYMPTOMS	DOCTORS OFFICE	74185
9	74752	ALENDRONATE SODIUM	Pharmacy_Claim	74185
9	74196	GENERAL SYMPTOMS	NURSING FACILITY	74185
9	74196	OTHER CEREBRAL DEGENERATIONS	NURSING FACILITY	74185
9	74196	OTHER ILL-DEFINED AND UNKNOWN CAUSES OF MORBIDITY AND MORTALITY	NURSING FACILITY	74185
9	74196	SYMPTOMS CONCERNING NUTRITION, METABOLISM, AND DEVELOPMENT	NURSING FACILITY	74185
9	74427	ACQUIRED HYPOTHYROIDISM	INDEPENDENT LABORATORY	74185
9	74427	DIABETES MELLITUS	INDEPENDENT LABORATORY	74185
9	74427	DISORDERS OF LIPOID METABOLISM	INDEPENDENT LABORATORY	74185
9	74427	HYPERTENSIVE HEART DISEASE	INDEPENDENT LABORATORY	74185
9	74427	OTHER DISEASES OF BLOOD AND BLOOD-FORMING ORGANS	INDEPENDENT LABORATORY	74185
9	74185	CHRONIC AIRWAYS OBSTRUCTION, NOT ELSEWHERE CLASSIFIED	DOCTORS OFFICE	74185
9	74185	CHRONIC PULMONARY HEART DISEASE	DOCTORS OFFICE	74185
9	74185	CHRONIC RENAL FAILURE	DOCTORS OFFICE	74185
9	74185	DIABETES MELLITUS	DOCTORS OFFICE	74185
9	74185	OTHER DERMATOSES	DOCTORS OFFICE	74185
9	74050	ALBUTEROL SULFATE	Pharmacy_Claim	74185
9	74646	DONEPEZIL HYDROCHLORIDE	Pharmacy_Claim	74185
9	74635	ACQUIRED HYPOTHYROIDISM	DOCTORS OFFICE	74185
9	74635	CHRONIC AIRWAYS OBSTRUCTION, NOT ELSEWHERE CLASSIFIED	DOCTORS OFFICE	74185
9	74635	CHRONIC RENAL FAILURE	DOCTORS OFFICE	74185
9	74635	DISORDERS OF LIPOID METABOLISM	DOCTORS OFFICE	74185
9	74635	POSTINFLAMMATORY PULMONARY FIBROSIS	DOCTORS OFFICE	74185
9	74635	SPECIAL SCREENING EXAMINATION FOR BACTERIAL AND SPIROCHETAL DISEASES	DOCTORS OFFICE	74185
9	74494	DONEPEZIL HYDROCHLORIDE	Pharmacy_Claim	74185
9	74421	OTHER DISORDERS OF URETHRA AND URINARY TRACT	OUTSIDE INDEPENDENT LABORATORY	74185
9	74822	ACQUIRED HYPOTHYROIDISM	DOCTORS OFFICE	74185
9	74822	DISORDERS OF LIPOID METABOLISM	DOCTORS OFFICE	74185
9	74822	HYPERTENSIVE HEART DISEASE	DOCTORS OFFICE	74185
9	74822	OTHER DERMATOSES	DOCTORS OFFICE	74185
9	74822	POSTINFLAMMATORY PULMONARY FIBROSIS	DOCTORS OFFICE	74185
9	74187	ACUTE BUT ILL-DEFINED CEREBROVASCULAR DISEASE	INPATIENT HOSPITAL	74185
9	74187	HEART FAILURE	INPATIENT HOSPITAL	74185
9	74187	HEMIPLEGIA AND HEMIPARESIS	INPATIENT HOSPITAL	74185
9	74201	GENERAL SYMPTOMS	NURSING FACILITY	74185
9	74201	OCCLUSION OF CEREBRAL ARTERIES	NURSING FACILITY	74185
9	74201	OTHER CEREBRAL DEGENERATIONS	NURSING FACILITY	74185
9	74201	OTHER ILL-DEFINED AND UNKNOWN CAUSES OF MORBIDITY AND MORTALITY	NURSING FACILITY	74185
9	74098	CARDIAC DYSRHYTHMIAS	INPATIENT HOSPITAL	74185
9	74098	GENERAL SYMPTOMS	INPATIENT HOSPITAL	74185
9	74098	OTHER CEREBRAL DEGENERATIONS	INPATIENT HOSPITAL	74185
9	74736	DONEPEZIL HYDROCHLORIDE	Pharmacy_Claim	74185
9	74176	SPIRONOLACTONE	Pharmacy_Claim	74185
9	74245	ACQUIRED HYPOTHYROIDISM	DOCTORS OFFICE	74185
9	74245	CHRONIC PULMONARY HEART DISEASE	DOCTORS OFFICE	74185
9	74245	DIABETES MELLITUS	DOCTORS OFFICE	74185
9	74245	DISORDERS OF LIPOID METABOLISM	DOCTORS OFFICE	74185
9	74245	OTHER DISORDERS OF URETHRA AND URINARY TRACT	DOCTORS OFFICE	74185
9	74245	SPECIAL INVESTIGATIONS AND EXAMINATIONS	DOCTORS OFFICE	74185
9	74245	ACQUIRED HYPOTHYROIDISM	OUTSIDE INDEPENDENT LABORATORY	74185
9	74245	CHRONIC PULMONARY HEART DISEASE	OUTSIDE INDEPENDENT LABORATORY	74185
9	74245	DIABETES MELLITUS	OUTSIDE INDEPENDENT LABORATORY	74185
9	74245	DISORDERS OF LIPOID METABOLISM	OUTSIDE INDEPENDENT LABORATORY	74185
9	74245	OTHER DISORDERS OF URETHRA AND URINARY TRACT	OUTSIDE INDEPENDENT LABORATORY	74185
9	74245	SPECIAL INVESTIGATIONS AND EXAMINATIONS	OUTSIDE INDEPENDENT LABORATORY	74185
9	74245	RISPERIDONE	Pharmacy_Claim	74185
9	74476	OTHER CEREBRAL DEGENERATIONS	SKILLED NURSING FACILITY	74185
9	74273	PNEUMONIA, ORGANISM UNSPECIFIED	PATIENT'S HOME	74185
9	74125	OTHER DISORDERS OF URETHRA AND URINARY TRACT	OUTSIDE INDEPENDENT LABORATORY	74185
9	74135	OTHER CEREBRAL DEGENERATIONS	DOCTORS OFFICE	74185
9	74135	OTHER DERMATOSES	DOCTORS OFFICE	74185
9	74617	ACQUIRED HYPOTHYROIDISM	OUTSIDE INDEPENDENT LABORATORY	74185
9	74617	DIABETES MELLITUS	OUTSIDE INDEPENDENT LABORATORY	74185
9	74617	HYPERTENSIVE HEART DISEASE	OUTSIDE INDEPENDENT LABORATORY	74185
9	74434	DONEPEZIL HYDROCHLORIDE	Pharmacy_Claim	74185
9	74534	ACUTE BUT ILL-DEFINED CEREBROVASCULAR DISEASE	PATIENT'S HOME	74185
9	74534	HEMIPLEGIA AND HEMIPARESIS	PATIENT'S HOME	74185
9	74534	SYMPTOMS INVOLVING URINARY SYSTEM	PATIENT'S HOME	74185
9	74119	CATARACT	DOCTORS OFFICE	74185
9	74119	SPECIAL INVESTIGATIONS AND EXAMINATIONS	DOCTORS OFFICE	74185
9	74777	ACUTE BUT ILL-DEFINED CEREBROVASCULAR DISEASE	PATIENT'S HOME	74185
9	74777	HEMIPLEGIA AND HEMIPARESIS	PATIENT'S HOME	74185
9	74777	SYMPTOMS INVOLVING URINARY SYSTEM	PATIENT'S HOME	74185
9	74735	LISINOPRIL	Pharmacy_Claim	74185
9	74321	ACUTE BUT ILL-DEFINED CEREBROVASCULAR DISEASE	PATIENT'S HOME	74185
9	74321	HEMIPLEGIA AND HEMIPARESIS	PATIENT'S HOME	74185
9	74321	SYMPTOMS INVOLVING URINARY SYSTEM	PATIENT'S HOME	74185
9	74029	DIABETES MELLITUS	DOCTORS OFFICE	74185
9	74029	DISORDERS OF FUNCTION OF STOMACH	DOCTORS OFFICE	74185
9	74029	DISORDERS OF THE AUTONOMIC NERVOUS SYSTEM	DOCTORS OFFICE	74185
9	74029	HYPERTENSIVE HEART DISEASE	DOCTORS OFFICE	74185
9	74913	DIABETES MELLITUS	DOCTORS OFFICE	74185
9	74913	DISORDERS OF LIPOID METABOLISM	DOCTORS OFFICE	74185
9	74913	GENERAL SYMPTOMS	DOCTORS OFFICE	74185
9	74913	OTHER DERMATOSES	DOCTORS OFFICE	74185
9	74913	POSTINFLAMMATORY PULMONARY FIBROSIS	DOCTORS OFFICE	74185
9	74913	SPECIAL SCREENING EXAMINATION FOR BACTERIAL AND SPIROCHETAL DISEASES	DOCTORS OFFICE	74185
9	74102	CATARACT	DOCTORS OFFICE	74185
9	74794	DONEPEZIL HYDROCHLORIDE	Pharmacy_Claim	74185
9	74620	OTHER AND UNSPECIFIED ANEMIAS	OUTSIDE INDEPENDENT LABORATORY	74185
9	74620	OTHER DISORDERS OF KIDNEY AND URETER	OUTSIDE INDEPENDENT LABORATORY	74185
9	74337	ACQUIRED HYPOTHYROIDISM	DOCTORS OFFICE	74185
9	74337	DISORDERS OF FLUID, ELECTROLYTE, AND ACID-BASE BALANCE	DOCTORS OFFICE	74185
9	74337	DISORDERS OF LIPOID METABOLISM	DOCTORS OFFICE	74185
9	74337	NEED FOR PROPHYLACTIC VACCINATION AND INOCULATION AGAINST CERTAIN VIRAL DISEASES	DOCTORS OFFICE	74185
9	74337	POSTINFLAMMATORY PULMONARY FIBROSIS	DOCTORS OFFICE	74185
9	74069	DONEPEZIL HYDROCHLORIDE	Pharmacy_Claim	74185
9	74434	ACQUIRED HYPOTHYROIDISM	DOCTORS OFFICE	74185
9	74434	DIABETES MELLITUS	DOCTORS OFFICE	74185
9	74434	DISORDERS OF LIPOID METABOLISM	DOCTORS OFFICE	74185
9	74434	POSTINFLAMMATORY PULMONARY FIBROSIS	DOCTORS OFFICE	74185
9	74099	CARDIAC DYSRHYTHMIAS	INPATIENT HOSPITAL	74185
9	74099	GENERAL SYMPTOMS	INPATIENT HOSPITAL	74185
9	74099	OTHER CEREBRAL DEGENERATIONS	INPATIENT HOSPITAL	74185
9	74122	DIABETES MELLITUS	OUTSIDE INDEPENDENT LABORATORY	74185
9	74122	GENERAL MEDICAL EXAMINATION	OUTSIDE INDEPENDENT LABORATORY	74185
9	74122	HYPERTENSIVE HEART DISEASE	OUTSIDE INDEPENDENT LABORATORY	74185
9	74185	ACUTE BUT ILL-DEFINED CEREBROVASCULAR DISEASE	INPATIENT HOSPITAL	74185
9	74185	CARDIAC DYSRHYTHMIAS	INPATIENT HOSPITAL	74185
9	74185	HEART FAILURE	INPATIENT HOSPITAL	74185
9	74185	HEMIPLEGIA AND HEMIPARESIS	INPATIENT HOSPITAL	74185
9	74185	SENILE AND PRESENILE ORGANIC PSYCHOTIC CONDITIONS	INPATIENT HOSPITAL	74185
9	74756	RISPERIDONE	Pharmacy_Claim	74185
9	74553	LISINOPRIL	Pharmacy_Claim	74185
9	73853	CARDIAC DYSRHYTHMIAS	DOCTORS OFFICE	74185
9	73853	NEED FOR PROPHYLACTIC VACCINATION AND INOCULATION AGAINST CERTAIN VIRAL DISEASES	DOCTORS OFFICE	74185
9	74803	OTHER MALIGNANT NEOPLASM OF SKIN	DOCTORS OFFICE	74185
9	74258	GENTAMICIN SULFATE	Pharmacy_Claim	74185
9	74579	DISORDERS OF FLUID, ELECTROLYTE, AND ACID-BASE BALANCE	OUTSIDE INDEPENDENT LABORATORY	74185
9	74579	OTHER DISORDERS OF KIDNEY AND URETER	OUTSIDE INDEPENDENT LABORATORY	74185
9	74404	DONEPEZIL HYDROCHLORIDE	Pharmacy_Claim	74185
10	75635	FLUCONAZOLE	Pharmacy_Claim	74983
10	75180	CHRONIC RENAL FAILURE	DOCTORS OFFICE	74983
10	75180	HYPERTENSIVE RENAL DISEASE	DOCTORS OFFICE	74983
10	75180	OTHER AND UNSPECIFIED ANEMIAS	DOCTORS OFFICE	74983
10	75180	OTHER FORMS OF CHRONIC ISCHEMIC HEART DISEASE	DOCTORS OFFICE	74983
10	75180	CIPROFLOXACIN HYDROCHLORIDE	Pharmacy_Claim	74983
10	75132	ACUTE BUT ILL-DEFINED CEREBROVASCULAR DISEASE	DOCTORS OFFICE	74983
10	75132	HEART FAILURE	DOCTORS OFFICE	74983
10	75132	OTHER AND UNSPECIFIED AFTERCARE	DOCTORS OFFICE	74983
10	75185	WARFARIN SODIUM	Pharmacy_Claim	74983
10	75165	ACUTE BUT ILL-DEFINED CEREBROVASCULAR DISEASE	DOCTORS OFFICE	74983
10	75165	CHRONIC RENAL FAILURE	DOCTORS OFFICE	74983
10	75165	DISORDERS RESULTING FROM IMPAIRED RENAL FUNCTION	DOCTORS OFFICE	74983
10	75165	HEART FAILURE	DOCTORS OFFICE	74983
10	75165	HYPERTENSIVE RENAL DISEASE	DOCTORS OFFICE	74983
10	75165	ILL-DEFINED DESCRIPTIONS AND COMPLICATIONS OF HEART DISEASE	DOCTORS OFFICE	74983
10	75165	OTHER AND UNSPECIFIED ANEMIAS	DOCTORS OFFICE	74983
10	75165	ACUTE BUT ILL-DEFINED CEREBROVASCULAR DISEASE	OUTSIDE INDEPENDENT LABORATORY	74983
10	75165	CHRONIC RENAL FAILURE	OUTSIDE INDEPENDENT LABORATORY	74983
10	75165	DISORDERS RESULTING FROM IMPAIRED RENAL FUNCTION	OUTSIDE INDEPENDENT LABORATORY	74983
10	75165	HEART FAILURE	OUTSIDE INDEPENDENT LABORATORY	74983
10	75165	HYPERTENSIVE RENAL DISEASE	OUTSIDE INDEPENDENT LABORATORY	74983
10	75165	ILL-DEFINED DESCRIPTIONS AND COMPLICATIONS OF HEART DISEASE	OUTSIDE INDEPENDENT LABORATORY	74983
10	75165	OTHER AND UNSPECIFIED ANEMIAS	OUTSIDE INDEPENDENT LABORATORY	74983
10	74984	ACUTE MYOCARDIAL INFARCTION	INPATIENT HOSPITAL	74983
10	74984	CARDIOMYOPATHY	INPATIENT HOSPITAL	74983
10	74984	DISORDERS OF FLUID, ELECTROLYTE, AND ACID-BASE BALANCE	INPATIENT HOSPITAL	74983
10	74984	GENERAL SYMPTOMS	INPATIENT HOSPITAL	74983
10	74984	HEART FAILURE	INPATIENT HOSPITAL	74983
10	74984	ILL-DEFINED DESCRIPTIONS AND COMPLICATIONS OF HEART DISEASE	INPATIENT HOSPITAL	74983
10	74984	NONSPECIFIC ABNORMAL FINDINGS ON RADIOLOGICAL AND OTHER EXAMINATION OF BODY STRUCTURE	INPATIENT HOSPITAL	74983
10	74984	OTHER DISEASES OF LUNG	INPATIENT HOSPITAL	74983
10	74984	OTHER DISORDERS OF KIDNEY AND URETER	INPATIENT HOSPITAL	74983
10	74984	OTHER FORMS OF CHRONIC ISCHEMIC HEART DISEASE	INPATIENT HOSPITAL	74983
10	74984	OTHER ILL-DEFINED AND UNKNOWN CAUSES OF MORBIDITY AND MORTALITY	INPATIENT HOSPITAL	74983
10	74984	OTHER POSTSURGICAL STATES	INPATIENT HOSPITAL	74983
10	74984	OTHER SYMPTOMS INVOLVING ABDOMEN AND PELVIS	INPATIENT HOSPITAL	74983
10	74984	PLEURISY	INPATIENT HOSPITAL	74983
10	74984	SPECIAL INVESTIGATIONS AND EXAMINATIONS	INPATIENT HOSPITAL	74983
10	74984	SYMPTOMS INVOLVING CARDIOVASCULAR SYSTEM	INPATIENT HOSPITAL	74983
10	75550	HYPERPLASIA OF PROSTATE	DOCTORS OFFICE	74983
10	75550	SYMPTOMS INVOLVING URINARY SYSTEM	DOCTORS OFFICE	74983
10	74992	ACUTE MYOCARDIAL INFARCTION	INPATIENT HOSPITAL	74983
10	74992	CARDIOMYOPATHY	INPATIENT HOSPITAL	74983
10	74992	GENERAL SYMPTOMS	INPATIENT HOSPITAL	74983
10	74992	HEART FAILURE	INPATIENT HOSPITAL	74983
10	74992	ILL-DEFINED DESCRIPTIONS AND COMPLICATIONS OF HEART DISEASE	INPATIENT HOSPITAL	74983
10	74992	ORGAN OR TISSUE REPLACED BY OTHER MEANS	INPATIENT HOSPITAL	74983
10	74992	OTHER DISEASES OF BLOOD AND BLOOD-FORMING ORGANS	INPATIENT HOSPITAL	74983
10	74992	OTHER DISEASES OF LUNG	INPATIENT HOSPITAL	74983
10	74992	OTHER ILL-DEFINED AND UNKNOWN CAUSES OF MORBIDITY AND MORTALITY	INPATIENT HOSPITAL	74983
10	74992	OTHER SYMPTOMS INVOLVING ABDOMEN AND PELVIS	INPATIENT HOSPITAL	74983
10	74992	PLEURISY	INPATIENT HOSPITAL	74983
10	74992	RENAL FAILURE, UNSPECIFIED	INPATIENT HOSPITAL	74983
10	74992	SYMPTOMS INVOLVING CARDIOVASCULAR SYSTEM	INPATIENT HOSPITAL	74983
10	74992	SYMPTOMS INVOLVING DIGESTIVE SYSTEM	INPATIENT HOSPITAL	74983
10	75011	CARDIOMYOPATHY	INPATIENT HOSPITAL	74983
10	75011	HEART FAILURE	INPATIENT HOSPITAL	74983
10	75011	NONSPECIFIC ABNORMAL FINDINGS ON RADIOLOGICAL AND OTHER EXAMINATION OF BODY STRUCTURE	INPATIENT HOSPITAL	74983
10	75011	ORGAN OR TISSUE REPLACED BY OTHER MEANS	INPATIENT HOSPITAL	74983
10	75011	OTHER DISEASES OF LUNG	INPATIENT HOSPITAL	74983
10	75011	PNEUMONIA, ORGANISM UNSPECIFIED	INPATIENT HOSPITAL	74983
10	75014	ACUTE MYOCARDITIS	INPATIENT HOSPITAL	74983
10	75014	ACUTE RENAL FAILURE	INPATIENT HOSPITAL	74983
10	75014	CARDIOMYOPATHY	INPATIENT HOSPITAL	74983
10	75014	HEART FAILURE	INPATIENT HOSPITAL	74983
10	75014	NEPHROTIC SYNDROME	INPATIENT HOSPITAL	74983
10	75014	NONSPECIFIC ABNORMAL FINDINGS ON RADIOLOGICAL AND OTHER EXAMINATION OF BODY STRUCTURE	INPATIENT HOSPITAL	74983
10	75014	ORGAN OR TISSUE REPLACED BY OTHER MEANS	INPATIENT HOSPITAL	74983
10	75014	OTHER DISEASES OF LUNG	INPATIENT HOSPITAL	74983
10	75014	OTHER ILL-DEFINED AND UNKNOWN CAUSES OF MORBIDITY AND MORTALITY	INPATIENT HOSPITAL	74983
10	75014	OTHER POSTSURGICAL STATES	INPATIENT HOSPITAL	74983
10	75014	PLEURISY	INPATIENT HOSPITAL	74983
10	75014	PNEUMONIA, ORGANISM UNSPECIFIED	INPATIENT HOSPITAL	74983
10	75014	PNEUMOTHORAX	INPATIENT HOSPITAL	74983
10	75014	PULMONARY CONGESTION AND HYPOSTASIS	INPATIENT HOSPITAL	74983
10	75014	SYMPTOMS INVOLVING CARDIOVASCULAR SYSTEM	INPATIENT HOSPITAL	74983
10	74982	ACUTE MYOCARDIAL INFARCTION	INPATIENT HOSPITAL	74983
10	74982	CARDIAC DYSRHYTHMIAS	INPATIENT HOSPITAL	74983
10	74982	CONDUCTION DISORDERS	INPATIENT HOSPITAL	74983
10	74982	FITTING AND ADJUSTMENT OF OTHER DEVICE	INPATIENT HOSPITAL	74983
10	74982	GENERAL SYMPTOMS	INPATIENT HOSPITAL	74983
10	74982	ILL-DEFINED DESCRIPTIONS AND COMPLICATIONS OF HEART DISEASE	INPATIENT HOSPITAL	74983
10	74982	OTHER DISEASES OF LUNG	INPATIENT HOSPITAL	74983
10	74982	SYMPTOMS INVOLVING RESPIRATORY SYSTEM AND OTHER CHEST SYMPTOMS	INPATIENT HOSPITAL	74983
10	75013	ACUTE BUT ILL-DEFINED CEREBROVASCULAR DISEASE	DOCTORS OFFICE	74983
10	75013	HEART FAILURE	DOCTORS OFFICE	74983
10	75013	ILL-DEFINED DESCRIPTIONS AND COMPLICATIONS OF HEART DISEASE	DOCTORS OFFICE	74983
10	75013	OTHER AND UNSPECIFIED AFTERCARE	DOCTORS OFFICE	74983
10	75013	SYMPTOMS INVOLVING SKIN AND OTHER INTEGUMENTARY TISSUE	DOCTORS OFFICE	74983
10	75013	ACUTE BUT ILL-DEFINED CEREBROVASCULAR DISEASE	OUTSIDE INDEPENDENT LABORATORY	74983
10	75013	HEART FAILURE	OUTSIDE INDEPENDENT LABORATORY	74983
10	75013	ILL-DEFINED DESCRIPTIONS AND COMPLICATIONS OF HEART DISEASE	OUTSIDE INDEPENDENT LABORATORY	74983
10	75013	OTHER AND UNSPECIFIED AFTERCARE	OUTSIDE INDEPENDENT LABORATORY	74983
10	75013	SYMPTOMS INVOLVING SKIN AND OTHER INTEGUMENTARY TISSUE	OUTSIDE INDEPENDENT LABORATORY	74983
10	75455	CARVEDILOL	Pharmacy_Claim	74983
10	75017	ACUTE RENAL FAILURE	INPATIENT HOSPITAL	74983
10	75017	HEART FAILURE	INPATIENT HOSPITAL	74983
10	75017	ORGAN OR TISSUE REPLACED BY OTHER MEANS	INPATIENT HOSPITAL	74983
10	75017	OTHER DISEASES OF LUNG	INPATIENT HOSPITAL	74983
10	75411	INFLAMMATORY DISEASES OF PROSTATE	DOCTORS OFFICE	74983
10	75411	OTHER CEREBRAL DEGENERATIONS	DOCTORS OFFICE	74983
10	75411	OTHER DISORDERS OF KIDNEY AND URETER	DOCTORS OFFICE	74983
10	75411	OTHER ORGANIC PSYCHOTIC CONDITIONS (CHRONIC)	DOCTORS OFFICE	74983
10	75411	SYMPTOMS INVOLVING URINARY SYSTEM	DOCTORS OFFICE	74983
10	75411	INFLAMMATORY DISEASES OF PROSTATE	OUTSIDE INDEPENDENT LABORATORY	74983
10	75411	OTHER CEREBRAL DEGENERATIONS	OUTSIDE INDEPENDENT LABORATORY	74983
10	75411	OTHER DISORDERS OF KIDNEY AND URETER	OUTSIDE INDEPENDENT LABORATORY	74983
10	75411	OTHER ORGANIC PSYCHOTIC CONDITIONS (CHRONIC)	OUTSIDE INDEPENDENT LABORATORY	74983
10	75411	SYMPTOMS INVOLVING URINARY SYSTEM	OUTSIDE INDEPENDENT LABORATORY	74983
10	75019	ACUTE MYOCARDITIS	INPATIENT HOSPITAL	74983
10	75019	ACUTE RENAL FAILURE	INPATIENT HOSPITAL	74983
10	75019	CARDIOMYOPATHY	INPATIENT HOSPITAL	74983
10	75019	HEART FAILURE	INPATIENT HOSPITAL	74983
10	75019	ORGAN OR TISSUE REPLACED BY OTHER MEANS	INPATIENT HOSPITAL	74983
10	75019	OTHER AND UNSPECIFIED AFTERCARE	INPATIENT HOSPITAL	74983
10	75019	OTHER DISEASES OF LUNG	INPATIENT HOSPITAL	74983
10	75019	OTHER DISEASES OF PERICARDIUM	INPATIENT HOSPITAL	74983
10	75019	OTHER POSTSURGICAL STATES	INPATIENT HOSPITAL	74983
10	75019	PLEURISY	INPATIENT HOSPITAL	74983
10	75019	PNEUMONIA, ORGANISM UNSPECIFIED	INPATIENT HOSPITAL	74983
10	75019	PULMONARY CONGESTION AND HYPOSTASIS	INPATIENT HOSPITAL	74983
10	75019	SYMPTOMS INVOLVING CARDIOVASCULAR SYSTEM	INPATIENT HOSPITAL	74983
10	75019	HYDRALAZINE HYDROCHLORIDE	Pharmacy_Claim	74983
10	75019	OMEPRAZOLE	Pharmacy_Claim	74983
10	75097	ORGAN OR TISSUE REPLACED BY OTHER MEANS	OUTPATIENT HOSPITAL	74983
10	75097	OTHER AND UNSPECIFIED AFTERCARE	OUTPATIENT HOSPITAL	74983
10	74989	ACUTE MYOCARDIAL INFARCTION	INPATIENT HOSPITAL	74983
10	74989	CARDIOMYOPATHY	INPATIENT HOSPITAL	74983
10	74989	GENERAL SYMPTOMS	INPATIENT HOSPITAL	74983
10	74989	HEART FAILURE	INPATIENT HOSPITAL	74983
10	74989	ILL-DEFINED DESCRIPTIONS AND COMPLICATIONS OF HEART DISEASE	INPATIENT HOSPITAL	74983
10	74989	ORGAN OR TISSUE REPLACED BY OTHER MEANS	INPATIENT HOSPITAL	74983
10	74989	OTHER DISEASES OF LUNG	INPATIENT HOSPITAL	74983
10	74989	RENAL FAILURE, UNSPECIFIED	INPATIENT HOSPITAL	74983
10	74989	SYMPTOMS INVOLVING CARDIOVASCULAR SYSTEM	INPATIENT HOSPITAL	74983
10	75517	CARVEDILOL	Pharmacy_Claim	74983
10	75018	ACUTE RENAL FAILURE	INPATIENT HOSPITAL	74983
10	75018	HEART FAILURE	INPATIENT HOSPITAL	74983
10	75018	ILL-DEFINED DESCRIPTIONS AND COMPLICATIONS OF HEART DISEASE	INPATIENT HOSPITAL	74983
10	75018	ORGAN OR TISSUE REPLACED BY OTHER MEANS	INPATIENT HOSPITAL	74983
10	75018	OTHER DISEASES OF LUNG	INPATIENT HOSPITAL	74983
10	75018	PULMONARY CONGESTION AND HYPOSTASIS	INPATIENT HOSPITAL	74983
10	75372	GENERAL SYMPTOMS	DOCTORS OFFICE	74983
10	75372	HEART FAILURE	DOCTORS OFFICE	74983
10	75372	ILL-DEFINED DESCRIPTIONS AND COMPLICATIONS OF HEART DISEASE	DOCTORS OFFICE	74983
10	75372	OTHER AND UNSPECIFIED AFTERCARE	DOCTORS OFFICE	74983
10	75368	NONSPECIFIC FINDINGS ON EXAMINATION OF BLOOD	OUTSIDE INDEPENDENT LABORATORY	74983
10	75368	OTHER AND UNSPECIFIED AFTERCARE	OUTSIDE INDEPENDENT LABORATORY	74983
10	74994	ACUTE MYOCARDIAL INFARCTION	INPATIENT HOSPITAL	74983
10	74994	CARDIOMYOPATHY	INPATIENT HOSPITAL	74983
10	74994	GENERAL SYMPTOMS	INPATIENT HOSPITAL	74983
10	74994	HEART FAILURE	INPATIENT HOSPITAL	74983
10	74994	NONSPECIFIC ABNORMAL FINDINGS ON RADIOLOGICAL AND OTHER EXAMINATION OF BODY STRUCTURE	INPATIENT HOSPITAL	74983
[truncated: 683,483 more rows]
